# Supplementary material for: Comparative Phosphoproteomics of Neuro-2a Cells under Insulin Resistance Reveals New Molecular Signatures of Alzheimer’s Disease
Source: Int J Mol Sci. 2022 Jan 17;23(2):1006. doi: 10.3390/ijms23021006 (PMC8781554; doi:10.3390/ijms23021006)
Supplement: Supplementary file 1 [file ijms-23-01006-s001.zip]

Archive with 1 entries (1 files):
- ijms-1524095-supplementary.xlsx
