# Supplementary material for: Comparative Phosphoproteomics of Neuro-2a Cells under Insulin Resistance Reveals New Molecular Signatures of Alzheimer’s Disease
Source: Int J Mol Sci. 2022 Jan 17;23(2):1006. doi: 10.3390/ijms23021006 (PMC8781554; doi:10.3390/ijms23021006)
Supplement: Supplementary file 1 [file ijms-23-01006-s001.zip › ijms-1524095-supplementary.xlsx]

## Sheet: Palmitate
Accession	Description	Ins (PSM)	Pal-Ins (PSM)	Normalized Log2Fold (Pal-Ins/Ins)	# AAs	MW [kDa]	calc. pI	Score MS Amanda 2.0: MS Amanda 2.0	Score Sequest HT: Sequest HT	# Peptides (by Search Engine): MS Amanda 2.0	# Peptides (by Search Engine): Sequest HT	Biological Process	Cellular Component	Molecular Function	Pfam IDs	Entrez Gene ID	Ensembl Gene ID	Gene Symbol	Chromosome	KEGG Pathways	WikiPathways	Reactome Pathways	# Protein Pathway Groups	Found in Sample: [S254] F255: Sample	# Protein Groups	Modifications
O08784	Treacle protein OS=Mus musculus OX=10090 GN=Tcof1 PE=1 SV=1	12.75	0.5	-4.56904	1320	134.9	9.35	657.23	8.18	2	3	cell organization and biogenesis;metabolic process;regulation of biological process	cytosol;nucleus	protein binding;RNA binding	Pf03546	21453	ENSMUSG00000024613.16	Tcof1	18	Ribosome biogenesis in eukaryotes			1	High	1	Phospho [S83(97); T1114(99.2); S1191(100)]
P68369	Tubulin alpha-1A chain OS=Mus musculus OX=10090 GN=Tuba1a PE=1 SV=1	11	0.5	-4.35604	451	50.1	5.06	4479.43	22.83	1	2	cell organization and biogenesis	cytoplasm;cytoskeleton;endosome;membrane;nucleus	catalytic activity;nucleotide binding;protein binding;structural molecule activity	Pf00091, Pf03953	22142	ENSMUSG00000072235.5	Tuba1a	15	Apoptosis; Phagosome; Gap junction		Anchoring of the basal body to the plasma membrane; Intraflagellar transport; Hedgehog 'on' state; AURKA Activation by TPX2; Loss of Nlp from mitotic centrosomes; Recruitment of mitotic centrosome proteins and complexes; Hedgehog 'off' state; Regulation of PLK1 Activity at G2/M Transition; Recruitment of NuMA to mitotic centrosomes	24	High	1	Phospho [S439(100)]
P81122	Insulin receptor substrate 2 OS=Mus musculus OX=10090 GN=Irs2 PE=1 SV=2	7.75	0.5	-3.85081	1321	136.7	8.69	1490.89	19.68	5	7	cell proliferation;cellular homeostasis;regulation of biological process;response to stimulus	cytoplasm;cytosol;membrane	protein binding;signal transducer activity	Pf00169, Pf02174, Pf15413	384783	ENSMUSG00000038894.7	Irs2	8	Adipocytokine signaling pathway; Insulin resistance; FoxO signaling pathway; Non-alcoholic fatty liver disease (NAFLD); Regulation of lipolysis in adipocytes; AMPK signaling pathway; Type II diabetes mellitus; cGMP-PKG signaling pathway; Longevity regulating pathway; Insulin signaling pathway; Longevity regulating pathway - multiple species; MicroRNAs in cancer	IL-9 Signaling Pathway; EPO Receptor Signaling; Focal Adhesion-PI3K-Akt-mTOR-signaling pathway; IL-7 Signaling Pathway; Adipogenesis genes; IL-2 Signaling Pathway; Alpha6-Beta4 Integrin Signaling Pathway; Leptin Insulin Overlap	RET signaling; PI3K Cascade; Signal attenuation; Interleukin-7 signaling; PI5P, PP2A and IER3 Regulate PI3K/AKT Signaling; Interleukin-20 family signaling; Signaling by Leptin; IRS activation; Signaling by Leptin; RAF/MAP kinase cascade; SOS-mediated signalling; Mus musculus biological processes; PI3K/AKT activation	53	High	1	Phospho [T55(99); S66(100); T517(100); T524(100); S556(100); S573(100); S616(99.5); S1089(100)]
Q64337	Sequestosome-1 OS=Mus musculus OX=10090 GN=Sqstm1 PE=1 SV=1	0.5	6.75	3.85828	442	48.1	5.21	486.21	12.87	1	3	cell communication;cell death;cell differentiation;cell organization and biogenesis;metabolic process;regulation of biological process;response to stimulus	cytoplasm;cytosol;endoplasmic reticulum;endosome;nucleus;vacuole	metal ion binding;protein binding	Pf00564, Pf00569	18412	ENSMUSG00000015837.15	Sqstm1	11	Osteoclast differentiation	IL-1 Signaling Pathway	Interleukin-1 family signaling; Pink/Parkin Mediated Mitophagy; NRIF signals cell death from the nucleus; Signalling by NGF; NF-kB is activated and signals survival; p75NTR recruits signalling complexes	17	High	1	Phospho [T269(100); T271(99.5); S330(100); S334(100); S363(98.7); S367(98.7); S368(98.7)]
Q9QYC0	Alpha-adducin OS=Mus musculus OX=10090 GN=Add1 PE=1 SV=2	0.5	6.5	3.80383	735	80.6	5.9	1756.06	18.65	3	2	cell differentiation;cell organization and biogenesis;cellular homeostasis;metabolic process;regulation of biological process;response to stimulus	cytoplasm;cytoskeleton;membrane;nucleus	protein binding;RNA binding;structural molecule activity	Pf00596	11518	ENSMUSG00000029106.14	Add1	5			Caspase-mediated cleavage of cytoskeletal proteins; Miscellaneous transport and binding events	7	High	1	Phospho [T610(99.1); T614(99.1); S724(100)]
Q9CYZ2	Tumor protein D54 OS=Mus musculus OX=10090 GN=Tpd52l2 PE=1 SV=1	7	0.5	-3.70397	220	24	6.15		3.67		1		cytoplasm	protein binding;RNA binding	Pf04201	66314	ENSMUSG00000000827.18	Tpd52l2	2				0	High	1	Phospho [S200(99)]
Q61686	Chromobox protein homolog 5 OS=Mus musculus OX=10090 GN=Cbx5 PE=1 SV=1	0.5	6	3.68835	191	22.2	5.86	811.05	9.89	2	2	regulation of biological process	chromosome;nucleus	protein binding	Pf00385, Pf01393	12419	ENSMUSG00000009575.14	Cbx5	15			Factors involved in megakaryocyte development and platelet production	2	High	1	Phospho [S14(99.6)]
O88286	Protein Wiz OS=Mus musculus OX=10090 GN=Wiz PE=1 SV=2	6.5	0.5	-3.59705	1684	184.2	7.01	1781.38	17.96	2	2	cell organization and biogenesis;regulation of biological process	nucleus	metal ion binding;protein binding		22404		Wiz	17				0	High	1	Phospho [S1045(100); S1050(100)]
Q8C0T5	Signal-induced proliferation-associated 1-like protein 1 OS=Mus musculus OX=10090 GN=Sipa1l1 PE=1 SV=2	0.5	5.75	3.62695	1782	196.9	8.13	1463.87	13.22	2	2	cell organization and biogenesis;regulation of biological process;response to stimulus	cytoplasm;cytoskeleton;membrane	enzyme regulator activity;protein binding	Pf00595, Pf02145, Pf11881	217692	ENSMUSG00000042700.15	Sipa1l1	12	Rap1 signaling pathway			1	High	1	Phospho [S1528(100); S1624(100); S1626(100)]
Q61029	Lamina-associated polypeptide 2, isoforms beta/delta/epsilon/gamma OS=Mus musculus OX=10090 GN=Tmpo PE=1 SV=4	6.25	0.5	-3.54047	452	50.3	9.45	232.18	26.37	1	3	regulation of biological process	chromosome;membrane;nucleus	DNA binding;protein binding	Pf03020, Pf08198	21917	ENSMUSG00000019961.17	Tmpo	10				0	High	1	Phospho [S66(100); S67(100); T74(100); T159(98.6); S179(100); S183(100)]
Q8BK67	Protein RCC2 OS=Mus musculus OX=10090 GN=Rcc2 PE=1 SV=1	6.25	0.5	-3.54047	520	55.9	8.72		0		1	cell division;cell organization and biogenesis;regulation of biological process;response to stimulus	chromosome;cytoplasm;cytoskeleton;membrane;nucleus	protein binding;RNA binding	Pf00415, Pf13540	108911	ENSMUSG00000040945.13	Rcc2	4			Resolution of Sister Chromatid Cohesion; Amplification of signal from unattached kinetochores via a MAD2 inhibitory signal; Separation of Sister Chromatids; RHO GTPases Activate Formins	16	High	1	Phospho [S48(95.5)]
Q5U4C3	Splicing factor, arginine/serine-rich 19 OS=Mus musculus OX=10090 GN=Scaf1 PE=1 SV=1	6	0.5	-3.48157	1256	133.8	9.45	1898.61	19.53	5	6	metabolic process	nucleus	protein binding;RNA binding		233208	ENSMUSG00000038406.17	Scaf1	7				0	High	1	Phospho [S510(100); S518(99.5); S676(100); S682(100); S691(100); S695(100); S821(100)]
Q6DFV3	Rho GTPase-activating protein 21 OS=Mus musculus OX=10090 GN=Arhgap21 PE=1 SV=1	5.5	0.5	-3.35604	1944	215.6	7.64	304.94	6.97	1	2	cell organization and biogenesis;cellular component movement;regulation of biological process;response to stimulus;transport	cytoplasm;cytoskeleton;Golgi;membrane	enzyme regulator activity;protein binding	Pf00169, Pf00595, Pf00620, Pf13180, Pf15410	71435		Arhgap21	2				0	High	1	Phospho [S874(100); T1621(100); S1623(100)]
P68254	14-3-3 protein theta OS=Mus musculus OX=10090 GN=Ywhaq PE=1 SV=1	5.5	0.5	-3.35604	245	27.8	4.78		2.64		1	cell differentiation;cell organization and biogenesis;metabolic process;regulation of biological process;response to stimulus;transport	cytoplasm;cytoskeleton;cytosol;Golgi;membrane	catalytic activity;DNA binding;protein binding	Pf00244	22630; 102634437; 214444	ENSMUSG00000076432.12	Ywhaq; LOC102634437; Gm11226; Ywhaq-ps3; Cdk5rap2	12; 4	Viral carcinogenesis; Oocyte meiosis; Epstein-Barr virus infection; PI3K-Akt signaling pathway; Hepatitis B; Cell cycle; Hippo signaling pathway	Primary Focal Segmental Glomerulosclerosis FSGS	Translocation of GLUT4 to the plasma membrane; Activation of BAD and translocation to mitochondria ; RHO GTPases activate PKNs; TP53 Regulates Metabolic Genes; Chk1/Chk2(Cds1) mediated inactivation of Cyclin B:Cdk1 complex	30	High	1	Phospho [S230(96)]
Q8BL97	Serine/arginine-rich splicing factor 7 OS=Mus musculus OX=10090 GN=Srsf7 PE=1 SV=1	5.5	0.5	-3.35604	267	30.8	11.9	884.11	7.66	1	1	metabolic process;regulation of biological process;transport	cytoplasm;nucleus	metal ion binding;protein binding;RNA binding	Pf00076, Pf13893, Pf14259	225027		Srsf7	17	Herpes simplex infection; Spliceosome	mRNA processing	mRNA Splicing - Major Pathway; mRNA Splicing - Minor Pathway; mRNA 3'-end processing; Cleavage of Growing Transcript in the Termination Region ; Transport of Mature mRNA derived from an Intron-Containing Transcript	15	High	1	Phospho [S208(100); S210(100)]
P26350	Prothymosin alpha OS=Mus musculus OX=10090 GN=Ptma PE=1 SV=2	0.5	4.75	3.35132	111	12.2	3.79	949.45	7.52	1	1	cell organization and biogenesis	cytosol;nucleus	protein binding		19231	ENSMUSG00000026238.14	Ptma	1	Epstein-Barr virus infection			1	High	1	Met-loss+Acetyl [N-Term]; Phospho [S2(100)]; Acetyl [N-Term]
P10711	Transcription elongation factor A protein 1 OS=Mus musculus OX=10090 GN=Tcea1 PE=1 SV=2	0.5	4.75	3.35132	301	33.9	8.38	402.66	4.26	1	1	cell differentiation;metabolic process;regulation of biological process	nucleus	DNA binding;metal ion binding;protein binding	Pf01096, Pf07500, Pf08711	21399	ENSMUSG00000033813.15	Tcea1	1			Dual incision in TC-NER; RNA Polymerase II Pre-transcription Events; TP53 Regulates Transcription of DNA Repair Genes; Formation of RNA Pol II elongation complex ; Formation of TC-NER Pre-Incision Complex; Gap-filling DNA repair synthesis and ligation in TC-NER	14	High	1	Phospho [S100(100)]
Q7TQH0	Ataxin-2-like protein OS=Mus musculus OX=10090 GN=Atxn2l PE=1 SV=1	0.5	4.75	3.35132	1049	110.6	8.85	815.93	7.93	3	3	cell organization and biogenesis;regulation of biological process	cytoplasm;cytosol;membrane;nucleus	protein binding;RNA binding	Pf06741, Pf09770, Pf14438	233871	ENSMUSG00000032637.15	Atxn2l	7				0	High	1	Phospho [S109(100); S304(100); S337(99.4)]
Q3B7Z2	Oxysterol-binding protein 1 OS=Mus musculus OX=10090 GN=Osbp PE=1 SV=3	0.5	4.75	3.35132	805	88.7	7.2	1619.3	15.41	2	2	regulation of biological process;transport	cytoplasm;cytosol;endoplasmic reticulum;Golgi;membrane;nucleus	protein binding;transporter activity	Pf00169, Pf01237, Pf15406, Pf15409, Pf15413	76303	ENSMUSG00000024687.10	Osbp	19			Synthesis of bile acids and bile salts; Sphingolipid de novo biosynthesis	7	High	1	Phospho [S188(100); S191(100); T375(100); S377(99.5); S380(100); S383(100)]
Q9WV02	RNA-binding motif protein, X chromosome OS=Mus musculus OX=10090 GN=Rbmx PE=1 SV=1	5.25	0.5	-3.28893	391	42.3	10.05	606.66	3.5	2	2	cell differentiation;cell organization and biogenesis;metabolic process;regulation of biological process;response to stimulus	membrane;nucleus;spliceosomal complex	DNA binding;protein binding;RNA binding	Pf00076, Pf08081, Pf13893, Pf14259	19655	ENSMUSG00000031134.16	Rbmx	X	Spliceosome	mRNA processing	mRNA Splicing - Major Pathway	6	High	1	Phospho [S208(100)]
Q8R149	BUD13 homolog OS=Mus musculus OX=10090 GN=Bud13 PE=1 SV=1	14.75	26	0.921185	637	72.1	9.95	2853.9	31.8	7	7		nucleus	RNA binding	Pf04388, Pf09736	215051	ENSMUSG00000032077.5	Bud13	9				0	High	1	Phospho [T144(100); S148(100); T170(100); S174(100); T183(100); S187(100); T196(100); S200(100); T209(100); S213(100); T222(100); S226(100); S344(100); S371(100); S373(100); S376(100); S389(100); S391(100); S394(100)]
Q3UYV9	Nuclear cap-binding protein subunit 1 OS=Mus musculus OX=10090 GN=Ncbp1 PE=1 SV=2	0.5	4.5	3.27331	790	91.9	6.64	1190.72	11.44	2	2	cell organization and biogenesis;metabolic process;regulation of biological process;transport	cytoplasm;cytosol;mitochondrion;nucleus	protein binding;RNA binding	Pf02854, Pf09088, Pf09090	433702	ENSMUSG00000028330.8	Ncbp1	4	Spliceosome; RNA transport; mRNA surveillance pathway		mRNA Capping; RNA Polymerase II Pre-transcription Events; Nonsense Mediated Decay (NMD) independent of the Exon Junction Complex (EJC); Nonsense Mediated Decay (NMD) enhanced by the Exon Junction Complex (EJC); Cleavage of Growing Transcript in the Termination Region ; Formation of RNA Pol II elongation complex ; mRNA Splicing - Major Pathway; snRNP Assembly; FGFR2 alternative splicing; mRNA Spli…	35	High	1	Phospho [S22(99.6)]
Q6ZQ88	Lysine-specific histone demethylase 1A OS=Mus musculus OX=10090 GN=Kdm1a PE=1 SV=2	4.75	0.5	-3.14454	853	92.8	6.52	445.5	16.46	1	2	cell differentiation;cell growth;cell organization and biogenesis;cell proliferation;development;metabolic process;regulation of biological process;response to stimulus	nucleus	catalytic activity;DNA binding;nucleotide binding;protein binding	Pf01593, Pf04433, Pf13450	99982	ENSMUSG00000036940.15	Kdm1a	4		PluriNetWork	Activated PKN1 stimulates transcription of AR (androgen receptor) regulated genes KLK2 and KLK3; HDMs demethylate histones; Factors involved in megakaryocyte development and platelet production	11	High	1	Phospho [S132(100); S138(100); S167(100)]
Q6P9Q6	FK506-binding protein 15 OS=Mus musculus OX=10090 GN=Fkbp15 PE=1 SV=2	0.5	4.25	3.19085	1216	132.9	5.07	402.24	6.95	1	2	cellular component movement;metabolic process;regulation of biological process;transport	cytoplasm;endosome;extracellular;membrane	catalytic activity;motor activity;protein binding;structural molecule activity	Pf00038, Pf00254, Pf01442, Pf01576, Pf02463, Pf03154, Pf03962, Pf04111, Pf04156, Pf04849, Pf05029, Pf05557, Pf05622, Pf05911, Pf07888, Pf08317, Pf09726, Pf09744, Pf09755, Pf09789, Pf10174, Pf10211, Pf10234, Pf11559, Pf12128, Pf12718, Pf13166, Pf13851, Pf13868	338355	ENSMUSG00000066151.11	Fkbp15	4		TYROBP Causal Network		1	High	1	Phospho [S1157(100); S1159(100)]
B1AY10	Transcriptional repressor NF-X1 OS=Mus musculus OX=10090 GN=Nfx1 PE=1 SV=1	4.5	0.5	-3.06654	1114	123.7	8.31	864.75	7.18	3	3	metabolic process;regulation of biological process	cytosol;membrane;nucleus	catalytic activity;DNA binding;metal ion binding;protein binding;RNA binding	Pf01424	74164	ENSMUSG00000028423.15	Nfx1	4				0	High	1	Phospho [S51(98.7); S81(100); S147(100); S149(98.6)]
P20029	Endoplasmic reticulum chaperone BiP OS=Mus musculus OX=10090 GN=Hspa5 PE=1 SV=3	0.5	4	3.10339	655	72.4	5.16	288.64	4.41	1	2	cell communication;cell death;cell differentiation;cell organization and biogenesis;metabolic process;regulation of biological process;response to stimulus;transport	cell surface;cytoplasm;endoplasmic reticulum;extracellular;membrane;mitochondrion;nucleus;organelle lumen	catalytic activity;nucleotide binding;protein binding	Pf00012, Pf01968, Pf06723	14828	ENSMUSG00000026864.13	Hspa5	2	Thyroid hormone synthesis; Prion diseases; Antigen processing and presentation; Protein processing in endoplasmic reticulum; Protein export	MAPK signaling pathway		6	High	1	Phospho [S650(98)]
Q9DBE9	pre-rRNA 2'-O-ribose RNA methyltransferase FTSJ3 OS=Mus musculus OX=10090 GN=Ftsj3 PE=1 SV=1	34.25	19.25	-0.727857	838	95.5	8.38		40.17		2	metabolic process	nucleus	catalytic activity;RNA binding	Pf01728, Pf07780, Pf11861	56095	ENSMUSG00000020706.13	Ftsj3	11				0	High	1	Phospho [S333(100); S335(100); S336(100); S456(100); S468(100)]
Q80X50	Ubiquitin-associated protein 2-like OS=Mus musculus OX=10090 GN=Ubap2l PE=1 SV=1	4.25	0.5	-2.98407	1107	116.7	7.11	495.14	5.49	1	1	regulation of biological process	cytoplasm;nucleus	protein binding;RNA binding	Pf00627, Pf12478, Pf14555	74383	ENSMUSG00000042520.16	Ubap2l	3				0	High	1	Phospho [S629(100)]
Q8CH77	Neuron navigator 1 OS=Mus musculus OX=10090 GN=Nav1 PE=1 SV=2	0.5	3.75	3.01028	1875	202.2	8.06		2.21		1	cell differentiation;cell organization and biogenesis;cellular component movement;development	cytoplasm;cytoskeleton	catalytic activity;nucleotide binding;RNA binding	Pf00910, Pf02562, Pf12325, Pf13191, Pf13207, Pf13521	215690	ENSMUSG00000009418.15	Nav1	1				0	High	1	Phospho [S1247(99.2)]
Q8CHW4	Translation initiation factor eIF-2B subunit epsilon OS=Mus musculus OX=10090 GN=Eif2b5 PE=1 SV=1	0.5	3.75	3.01028	717	80	5.07	235.08	2.57	1	1	cell differentiation;metabolic process;regulation of biological process;response to stimulus	cytoplasm;cytosol;nucleus	protein binding;RNA binding	Pf00132, Pf02020	224045	ENSMUSG00000003235.12	Eif2b5	16	RNA transport	MicroRNAs in Cardiomyocyte Hypertrophy; Translation Factors	Recycling of eIF2:GDP	8	High	1	Phospho [S540(100)]
Q8K4G5	Actin-binding LIM protein 1 OS=Mus musculus OX=10090 GN=Ablim1 PE=1 SV=1	4	0.5	-2.89661	861	96.7	8.63	998.33	9.36	2	2	cell organization and biogenesis;cellular component movement;regulation of biological process	cytoplasm;cytoskeleton	metal ion binding;protein binding	Pf00412, Pf02209	226251		Ablim1	19	Axon guidance			1	High	1	Phospho [S670(99.6); S738(100)]
P84244	Histone H3.3 OS=Mus musculus OX=10090 GN=H3-3a PE=1 SV=2	4	0.5	-2.89661	136	15.3	11.27	179.58	0	1	1	cell differentiation;cell organization and biogenesis;cell proliferation;regulation of biological process;response to stimulus	chromosome;nucleus	DNA binding;protein binding	Pf00125, Pf15630	15078; 15081	ENSMUSG00000016559.14; ENSMUSG00000060743.12	H3f3a; H3f3b	1; 11	Alcoholism; Systemic lupus erythematosus; Transcriptional misregulation in cancer	PluriNetWork	RUNX1 regulates genes involved in megakaryocyte differentiation and platelet function; Transcriptional regulation by small RNAs; Activated PKN1 stimulates transcription of AR (androgen receptor) regulated genes KLK2 and KLK3; RUNX1 regulates transcription of genes involved in differentiation of HSCs; Oxidative Stress Induced Senescence; Meiotic Recombination; Senescence-Associated Secretory Pheno…	39	High	1	Phospho [S58(99.7)]
Q99LJ0	CTTNBP2 N-terminal-like protein OS=Mus musculus OX=10090 GN=Cttnbp2nl PE=1 SV=1	4	0.5	-2.89661	638	69.8	7.71	436.47	5.21	1	1	cell organization and biogenesis;metabolic process;regulation of biological process	cytoplasm;cytoskeleton	catalytic activity;motor activity;protein binding	Pf01576, Pf02463, Pf04111, Pf05483, Pf07888, Pf09727, Pf12128	80281	ENSMUSG00000062127.11	Cttnbp2nl	3				0	High	1	Phospho [S481(100)]
Q9WU56	tRNA pseudouridine synthase A OS=Mus musculus OX=10090 GN=Pus1 PE=1 SV=2	4	0.5	-2.89661	423	47.5	8.9	537.19	4.73	1	1	metabolic process;regulation of biological process	mitochondrion;nucleus	catalytic activity;protein binding;RNA binding	Pf01416	56361	ENSMUSG00000029507.16	Pus1	5				0	High	1	Phospho [S416(100); T422(100)]
Q7TMY8	E3 ubiquitin-protein ligase HUWE1 OS=Mus musculus OX=10090 GN=Huwe1 PE=1 SV=5	4	0.5	-2.89661	4377	482.3	5.22	662.14	7.37	2	2	cell differentiation;cell organization and biogenesis;metabolic process;response to stimulus	cytoplasm;cytosol;membrane;nucleus	catalytic activity;DNA binding;protein binding;RNA binding	Pf00632, Pf02825, Pf06012, Pf06025, Pf14377	59026	ENSMUSG00000025261.17	Huwe1	X	Ubiquitin mediated proteolysis		Neutrophil degranulation; Antigen processing: Ubiquitination & Proteasome degradation	7	High	1	Phospho [S1907(100); S2362(100)]
Q6NS46	Protein RRP5 homolog OS=Mus musculus OX=10090 GN=Pdcd11 PE=1 SV=2	4	0.5	-2.89661	1862	207.6	8.75		4.94		1	metabolic process	cytosol;nucleus	protein binding;RNA binding	Pf00575, Pf13424	18572	ENSMUSG00000025047.8	Pdcd11	19			Major pathway of rRNA processing in the nucleolus and cytosol	4	High	1	Phospho [S1490(100)]
Q04750	DNA topoisomerase 1 OS=Mus musculus OX=10090 GN=Top1 PE=1 SV=2	4	0.5	-2.89661	767	90.8	9.33	1028.98	8.18	3	3	cell division;cell organization and biogenesis;metabolic process;regulation of biological process;response to stimulus	chromosome;cytoplasm;nucleus	catalytic activity;DNA binding;nucleotide binding;protein binding;RNA binding	Pf01028, Pf02919, Pf14370	21969	ENSMUSG00000070544.6	Top1	2			SUMOylation of DNA replication proteins	5	High	1	Phospho [S10(100); S114(100)]; Met-loss+Acetyl [N-Term]; Acetyl [N-Term]
Q6ZPR6	Inhibitor of Bruton tyrosine kinase OS=Mus musculus OX=10090 GN=Ibtk PE=1 SV=3	0.5	3.5	2.91074	1352	149.5	7.72	211	5.7	1	2	cellular homeostasis;regulation of biological process;transport	cytoplasm;membrane	enzyme regulator activity;protein binding	Pf00023, Pf00415, Pf00651, Pf12796, Pf13540, Pf13637, Pf13857	108837	ENSMUSG00000035941.15	Ibtk	9				0	High	1	Phospho [S1022(99.8); S1046(100)]
Q61464	Zinc finger protein 638 OS=Mus musculus OX=10090 GN=Znf638 PE=1 SV=2	0.5	3.5	2.91074	1960	218	6.89	164.06	2.11	1	1	metabolic process;regulation of biological process	nucleus	DNA binding;metal ion binding;RNA binding	Pf12171, Pf13893, Pf14259	18139		Zfml; Zfp638	6		mRNA processing	Mus musculus biological processes; Transcriptional Regulation of Adipocyte Differentiation in 3T3-L1 Pre-adipocytes	3	High	1	Phospho [S1099(100)]
P14733	Lamin-B1 OS=Mus musculus OX=10090 GN=Lmnb1 PE=1 SV=3	0.5	3.5	2.91074	588	66.7	5.16	1162.36	11.21	2	2	metabolic process;regulation of biological process	cytoplasm;membrane;nucleus	catalytic activity;motor activity;protein binding;structural molecule activity	Pf00038, Pf00932, Pf01576, Pf04111, Pf09726, Pf10186, Pf12128	16906	ENSMUSG00000024590.8	Lmnb1	18	Apoptosis	FAS pathway and Stress induction of HSP regulation	Mus musculus biological processes; Formation of Senescence-Associated Heterochromatin Foci (SAHF); Breakdown of the nuclear lamina; Meiotic Synapsis	14	High	1	Phospho [S17(100); T21(100); S24(100)]
P62071	Ras-related protein R-Ras2 OS=Mus musculus OX=10090 GN=Rras2 PE=1 SV=1	0.5	3.5	2.91074	204	23.4	6.01	417.96	4.81	1	1	cell differentiation;regulation of biological process;response to stimulus	membrane	catalytic activity;nucleotide binding;protein binding	Pf00071, Pf08477	66922	ENSMUSG00000055723.6	Rras2	7	HTLV-I infection; cAMP signaling pathway; MAPK signaling pathway; Phospholipase D signaling pathway; Tight junction; Proteoglycans in cancer; Ras signaling pathway; Regulation of actin cytoskeleton	Regulation of Actin Cytoskeleton		9	High	1	Phospho [S186(100)]
Q61712	DnaJ homolog subfamily C member 1 OS=Mus musculus OX=10090 GN=Dnajc1 PE=1 SV=1	0.5	3.5	2.91074	552	63.8	8.97	427.77	4.13	1	1	metabolic process;regulation of biological process	endoplasmic reticulum;membrane;nucleus;organelle lumen	DNA binding;protein binding	Pf00226, Pf00249	13418	ENSMUSG00000026740.12	Dnajc1	2	Protein processing in endoplasmic reticulum			1	High	1	Phospho [S477(100); S478(100)]
P28667	MARCKS-related protein OS=Mus musculus OX=10090 GN=Marcksl1 PE=1 SV=2	4.75	10.5	1.24778	200	20.2	4.61		23.42		3	regulation of biological process	cytoplasm;membrane	protein binding		17357	ENSMUSG00000047945.6	Marcksl1	4	Leishmaniasis; Fc gamma R-mediated phagocytosis			2	High	1	Phospho [S135(100); T170(99.2)]
Q9Z2D1	Myotubularin-related protein 2 OS=Mus musculus OX=10090 GN=Mtmr2 PE=1 SV=3	3.75	0.5	-2.8035	643	73.2	7.25	472.41	3.08	1	1	cell organization and biogenesis;metabolic process;regulation of biological process	cytoplasm;cytosol;endosome;membrane;nucleus	catalytic activity;protein binding	Pf02893, Pf06602	77116	ENSMUSG00000031918.16	Mtmr2	9	Inositol phosphate metabolism; Phosphatidylinositol signaling system; Metabolic pathways		Synthesis of PIPs at the early endosome membrane; Synthesis of PIPs at the late endosome membrane; Synthesis of PIPs at the ER membrane	10	High	1	Phospho [S9(100)]
Q7TSG2	RNA polymerase II subunit A C-terminal domain phosphatase OS=Mus musculus OX=10090 GN=Ctdp1 PE=1 SV=1	3.75	0.5	-2.8035	960	104.5	5.39	438.53	8.45	2	3	cell division;metabolic process;regulation of biological process	cytoplasm;cytoskeleton;nucleus	catalytic activity;protein binding	Pf00364, Pf00533, Pf03031, Pf09309, Pf12738	67655	ENSMUSG00000033323.13	Ctdp1	18			RNA Polymerase II Pre-transcription Events; TP53 Regulates Transcription of DNA Repair Genes; Formation of the Early Elongation Complex; Formation of RNA Pol II elongation complex	9	High	1	Phospho [S730(100); S860(100); S863(100)]
A2AQ19	RNA polymerase-associated protein RTF1 homolog OS=Mus musculus OX=10090 GN=Rtf1 PE=1 SV=1	3.75	0.5	-2.8035	715	80.7	8.16		0		1	cell organization and biogenesis;metabolic process;regulation of biological process;response to stimulus	nucleus	DNA binding;protein binding;RNA binding	Pf03126	76246	ENSMUSG00000027304.9	Rtf1	2			E3 ubiquitin ligases ubiquitinate target proteins; RNA Polymerase II Pre-transcription Events; Formation of RNA Pol II elongation complex	9	High	1	Phospho [S58(75); T60(75); S63(75); S65(75)]
Q9CR86	Calcium-regulated heat stable protein 1 OS=Mus musculus OX=10090 GN=Carhsp1 PE=1 SV=1	3.75	0.5	-2.8035	148	16.1	8.21	709.38	7.38	2	3	regulation of biological process	cytoplasm;cytosol	DNA binding;protein binding;RNA binding	Pf00313	52502	ENSMUSG00000008393.8	Carhsp1	16				0	High	1	Phospho [S31(100); S33(100); S42(100); S53(100)]
Q9EQ28	DNA polymerase delta subunit 3 OS=Mus musculus OX=10090 GN=Pold3 PE=1 SV=2	3.75	0.5	-2.8035	462	50.8	9.32	1017.13	8.1	3	3	metabolic process;response to stimulus	cytoplasm;nucleus		Pf09507	67967		Pold3	7		DNA Replication; Purine metabolism		2	High	1	Phospho [S306(100)]
Q8BQR4	KAT8 regulatory NSL complex subunit 2 OS=Mus musculus OX=10090 GN=Kansl2 PE=1 SV=1	3.75	0.5	-2.8035	486	54.1	6.79	162.35	10.39	1	2	cell organization and biogenesis;metabolic process	cytoskeleton;cytosol;membrane;nucleus	catalytic activity	Pf13891	69612	ENSMUSG00000022992.16	Kansl2	15			HATs acetylate histones	3	High	1	Phospho [S147(100); S149(100); S168(100); S172(100); S175(100)]
O88466	Zinc finger protein 106 OS=Mus musculus OX=10090 GN=Znf106 PE=1 SV=3	0.5	3.25	2.80383	1888	208.8	7.59	889.94	8.36	2	2	regulation of biological process;response to stimulus	cytoplasm;cytosol;membrane;nucleus	metal ion binding;protein binding;RNA binding	Pf00400	20402		Zfp106	2				0	High	1	Phospho [S1040(100); S1041(100); S1287(100); S1291(100); S1296(100)]
Q8K3Z9	Nuclear envelope pore membrane protein POM 121 OS=Mus musculus OX=10090 GN=Pom121 PE=1 SV=2	0.5	3.25	2.80383	1200	120.9	10.2		11.66		2	cell organization and biogenesis;transport	endoplasmic reticulum;membrane;nucleus	structural molecule activity;transporter activity	Pf15229	107939	ENSMUSG00000053293.9	Pom121	5	RNA transport			1	High	1	Phospho [S441(100); S450(99.1)]
Q2TBE6	Phosphatidylinositol 4-kinase type 2-alpha OS=Mus musculus OX=10090 GN=Pi4k2a PE=1 SV=1	0.5	3.25	2.80383	479	54.2	8.05	518.43	5.45	1	1	cell organization and biogenesis;metabolic process;transport	endosome;Golgi;membrane;mitochondrion	catalytic activity;nucleotide binding;protein binding	Pf00454	84095	ENSMUSG00000025178.8	Pi4k2a	19	Metabolic pathways; Phosphatidylinositol signaling system; Inositol phosphate metabolism		Synthesis of PIPs at the early endosome membrane; Synthesis of PIPs at the Golgi membrane; Synthesis of PIPs at the plasma membrane	10	High	1	Phospho [S47(100); S51(100)]
Q3UHJ0	AP2-associated protein kinase 1 OS=Mus musculus OX=10090 GN=Aak1 PE=1 SV=2	0.5	3.25	2.80383	959	103.3	6.7	407.77	2.31	1	1	metabolic process;regulation of biological process;transport	cytoplasm;membrane	catalytic activity;nucleotide binding;protein binding	Pf00069, Pf07714	269774	ENSMUSG00000057230.13	Aak1	6			Cargo recognition for clathrin-mediated endocytosis	4	High	1	Phospho [S616(100); T618(99.4); S622(100)]
Q62255	Sal-like protein 3 OS=Mus musculus OX=10090 GN=Sall3 PE=1 SV=2	0.5	3.25	2.80383	1320	138.7	7.18	903.62	7.77	2	2	metabolic process;regulation of biological process	nucleus	DNA binding;metal ion binding	Pf00096, Pf13465	20689		Sall3	18		PluriNetWork		1	High	1	Phospho [S932(99.5)]
Q91VE6	MKI67 FHA domain-interacting nucleolar phosphoprotein OS=Mus musculus OX=10090 GN=Nifk PE=1 SV=1	0.5	3.25	2.80383	317	36.2	10.24	383.98	6.39	1	2	regulation of biological process	chromosome;cytoplasm;nucleus	RNA binding	Pf00076, Pf12196, Pf13893, Pf14259	67949	ENSMUSG00000026377.12	Mki67ip; Nifk	1		mRNA processing		1	High	1	Phospho [T261(99.1); T299(100); S304(100)]
Q8BMB0	BRCA2-interacting transcriptional repressor EMSY OS=Mus musculus OX=10090 GN=Emsy PE=1 SV=2	3.5	0.5	-2.70397	1264	135.2	9.38	615.3	6.77	2	2	cell organization and biogenesis;metabolic process;regulation of biological process;response to stimulus	nucleus	protein binding	Pf03735, Pf09770	233545	ENSMUSG00000035401.9	2210018M11Rik; Emsy	7				0	High	1	Phospho [T171(100); S173(100)]
Q7TN98	Cytoplasmic polyadenylation element-binding protein 4 OS=Mus musculus OX=10090 GN=Cpeb4 PE=1 SV=1	3.5	0.5	-2.70397	729	80.1	7.18	609.29	5.37	1	1	cell communication;metabolic process;regulation of biological process;response to stimulus	cytoplasm;endoplasmic reticulum;membrane;nucleus	metal ion binding;RNA binding;translation regulator activity	Pf00076, Pf14259	67579	ENSMUSG00000020300.14	Cpeb4	11	Oocyte meiosis; Dorso-ventral axis formation; Progesterone-mediated oocyte maturation	mRNA processing		4	High	1	Phospho [S97(99.2); S99(100)]
E9Q6E9	SUMO-interacting motif-containing protein 1 OS=Mus musculus OX=10090 GN=Simc1 PE=1 SV=1	3.5	0.5	-2.70397	1354	146.5	6.39	199.52	0	1	1			protein binding	Pf11725	319719	ENSMUSG00000043183.18	4732471D19Rik; Simc1	13				0	High	1	Phospho [S791(100); S795(100)]
Q61286	Transcription factor 12 OS=Mus musculus OX=10090 GN=Tcf12 PE=1 SV=2	3.5	0.5	-2.70397	706	75.8	6.9	1388.47	10.8	2	2	cell differentiation;development;metabolic process;regulation of biological process	cytoplasm;nucleus	DNA binding;protein binding	Pf00010	21406	ENSMUSG00000032228.16	Tcf12	9		Id Signaling Pathway	RUNX1 regulates transcription of genes involved in differentiation of HSCs	6	High	1	Phospho [S582(99.3); S583(99.3)]
Q8C8U0	Liprin-beta-1 OS=Mus musculus OX=10090 GN=Ppfibp1 PE=1 SV=3	3.5	0.5	-2.70397	969	108.5	5.49	228.06	2.22	1	1	cell organization and biogenesis;cellular component movement;metabolic process;regulation of biological process		catalytic activity;motor activity;protein binding;structural molecule activity	Pf00038, Pf00536, Pf01576, Pf04111, Pf04156, Pf05483, Pf05557, Pf05622, Pf05667, Pf05701, Pf05911, Pf07647, Pf09789, Pf12128, Pf13166, Pf13851	67533	ENSMUSG00000016487.15	Ppfibp1	6			Receptor-type tyrosine-protein phosphatases	3	High	1	Phospho [S403(99.4)]
Q2KN98	Cytospin-A OS=Mus musculus OX=10090 GN=Specc1l PE=1 SV=1	3.5	0.5	-2.70397	1118	124.4	5.76	998.95	6.86	1	1	cell division;cell organization and biogenesis;cellular component movement;metabolic process;regulation of biological process;transport	cytoplasm;cytoskeleton;cytosol;membrane	catalytic activity;motor activity;protein binding;structural molecule activity	Pf00038, Pf00307, Pf01576, Pf01920, Pf02463, Pf02932, Pf03251, Pf04111, Pf04156, Pf05667, Pf05701, Pf08317, Pf10186, Pf11971, Pf12128, Pf13166	74392	ENSMUSG00000033444.14	Specc1l	10				0	High	1	Phospho [S385(100); S386(100); S390(100)]
P04223-2	Isoform 2 of H-2 class I histocompatibility antigen, K-K alpha chain OS=Mus musculus OX=10090 GN=H2-K1	3.5	0.5	-2.70397	360	40.6	7.17		11.64		2	defense response;regulation of biological process;response to stimulus	cell surface;endoplasmic reticulum;Golgi;membrane	protein binding;RNA binding	Pf00129, Pf06623, Pf07654	14972		H2-K1	17				0	High	1	Phospho [S351(100); S354(100)]
E9Q8D0	DnaJ homolog subfamily C member 21 OS=Mus musculus OX=10090 GN=Dnajc21 PE=1 SV=1	3.5	0.5	-2.70397	531	61.7	5.9	369.92	4.46	1	1		cytoplasm;nucleus	DNA binding;metal ion binding;RNA binding	Pf00226, Pf12171, Pf12874, Pf13892	78244	ENSMUSG00000044224.16	Dnajc21	15				0	High	1	Phospho [S283(100)]
Q9CX66	Uncharacterized protein C12orf45 homolog OS=Mus musculus OX=10090 GN=D10Wsu102e PE=1 SV=1	3.5	0.5	-2.70397	185	20	4.84	289.42	2.44	1	1				Pf15370	28109	ENSMUSG00000020255.8	D10Wsu102e	10				0	High	1	Phospho [S177(100)]
Q8CDA1	Phosphatidylinositide phosphatase SAC2 OS=Mus musculus OX=10090 GN=Inpp5f PE=1 SV=1	0.5	3	2.68835	1132	127.5	7.11	280.65	2.84	1	1	metabolic process;regulation of biological process;response to stimulus;transport	cytoplasm;endosome;membrane	catalytic activity;protein binding	Pf02383, Pf12456	101490	ENSMUSG00000042105.18	Inpp5f	7			Synthesis of PIPs at the early endosome membrane	5	High	1	Phospho [S1103(100)]
A2A791	Zinc finger MYM-type protein 4 OS=Mus musculus OX=10090 GN=Zmym4 PE=1 SV=1	0.5	3	2.68835	1549	172.3	6.8	687.67	5.56	2	2	cell organization and biogenesis;development;regulation of biological process	cytoplasm	DNA binding;metal ion binding	Pf06467, Pf12012	67785	ENSMUSG00000042446.16	Zmym4	4				0	High	1	Phospho [S121(100); S1065(98.1); T1071(99.1); S1072(99.1)]
Q9JJ89	Coiled-coil domain-containing protein 86 OS=Mus musculus OX=10090 GN=Ccdc86 PE=1 SV=2	0.5	3	2.68835	426	46.5	9.64		4.48		1		nucleus	RNA binding		108673	ENSMUSG00000024732.7	Ccdc86	19				0	High	1	Phospho [S225(100); S253(99.1)]
P97379	Ras GTPase-activating protein-binding protein 2 OS=Mus musculus OX=10090 GN=G3bp2 PE=1 SV=2	0.5	3	2.68835	482	54.1	5.62		2.32		1	cell organization and biogenesis;regulation of biological process;response to stimulus;transport	cytosol	RNA binding	Pf00076, Pf02136, Pf14259	23881	ENSMUSG00000029405.16	G3bp2	5		TNF-alpha NF-kB Signaling Pathway		1	High	1	Phospho [S225(100); T227(100)]
Q99KX1	Myeloid leukemia factor 2 OS=Mus musculus OX=10090 GN=Mlf2 PE=1 SV=1	0.5	3	2.68835	247	28	6.98	425.93	3.36	1	1	defense response;response to stimulus	cytoplasm;membrane;nucleus	protein binding	Pf10248	30853	ENSMUSG00000030120.14	Mlf2	6				0	High	1	Phospho [S237(100)]
P70303	CTP synthase 2 OS=Mus musculus OX=10090 GN=Ctps2 PE=1 SV=1	0.5	3	2.68835	586	65.5	6.49	607.95	4.68	1	1	metabolic process	membrane;mitochondrion	catalytic activity;metal ion binding;nucleotide binding	Pf00117, Pf06418, Pf07722	55936; 12309	ENSMUSG00000031360.14	Ctps2; S100g	X	Metabolic pathways; Pyrimidine metabolism		Interconversion of nucleotide di- and triphosphates	5	High	1	Phospho [S568(100); S571(100); S574(100)]
Q9Z2H5	Band 4.1-like protein 1 OS=Mus musculus OX=10090 GN=Epb41l1 PE=1 SV=2	0.5	3	2.68835	879	98.3	5.62	155.9	0	1	2	cell organization and biogenesis	cytoplasm;cytoskeleton;membrane	protein binding;structural molecule activity	Pf00373, Pf04382, Pf05902, Pf08736, Pf09379, Pf09380	13821		Epb4.1l1; Epb41l1	2	Tight junction	Splicing factor NOVA regulated synaptic proteins		2	High	1	Phospho [S639(100); S780(100); S782(100)]
P97432	Next to BRCA1 gene 1 protein OS=Mus musculus OX=10090 GN=Nbr1 PE=1 SV=1	0.5	3	2.68835	988	109.9	5.1	1195.72	9.81	1	1	cell communication;cell organization and biogenesis;metabolic process;regulation of biological process;response to stimulus	cytoplasm;cytosol;endosome;membrane;mitochondrion;vacuole	metal ion binding;protein binding	Pf00564, Pf00569	17966	ENSMUSG00000017119.19	Nbr1	11				0	High	1	Phospho [S657(100)]
P97393	Rho GTPase-activating protein 5 OS=Mus musculus OX=10090 GN=Arhgap5 PE=1 SV=2	3.25	0.5	-2.59705	1501	172	6.34	973.53	8.66	2	3	cell organization and biogenesis;regulation of biological process;response to stimulus	cytoplasm;cytosol;endoplasmic reticulum;membrane	catalytic activity;enzyme regulator activity;nucleotide binding;protein binding	Pf00071, Pf00620, Pf01846	11855		Arhgap5	12		Focal Adhesion		1	High	1	Phospho [S992(99.9); S1194(100); S1201(100); S1217(100)]
Q80TZ9	Arginine-glutamic acid dipeptide repeats protein OS=Mus musculus OX=10090 GN=Rere PE=1 SV=3	3.25	0.5	-2.59705	1558	171.6	7.69		10.07		2	cell organization and biogenesis;cell proliferation;cellular component movement;development;metabolic process;regulation of biological process	nucleus	DNA binding;metal ion binding;protein binding	Pf00249, Pf00320, Pf01426, Pf01448, Pf03154	68703	ENSMUSG00000039852.17	Rere	4				0	High	1	Phospho [S679(100); S681(100); S1098(100); S1105(100); S1107(100)]
B1AQJ2	Ubiquitin carboxyl-terminal hydrolase 36 OS=Mus musculus OX=10090 GN=Usp36 PE=1 SV=1	3.25	0.5	-2.59705	1098	119.8	9.82	156.86	8.92	1	3	metabolic process;regulation of biological process	nucleus	catalytic activity;RNA binding	Pf00443, Pf13423	72344	ENSMUSG00000033909.17	Usp36	11				0	High	1	Phospho [S606(98.2); S607(98.2); S610(99.1)]
Q99NH0	Ankyrin repeat domain-containing protein 17 OS=Mus musculus OX=10090 GN=Ankrd17 PE=1 SV=2	3.25	0.5	-2.59705	2603	274	6.52	359.91	16.22	1	2	defense response;regulation of biological process;response to stimulus	chromosome;cytoplasm;membrane;nucleus	protein binding;RNA binding	Pf00013, Pf00023, Pf12796, Pf13014, Pf13606, Pf13637, Pf13857	81702	ENSMUSG00000055204.15	Ankrd17	5				0	High	1	Phospho [S2040(100); S2041(100); S2043(100); S2063(100)]
Q8BUH8	Sentrin-specific protease 7 OS=Mus musculus OX=10090 GN=Senp7 PE=1 SV=1	0.5	2.75	2.56282	1037	116.3	6.52	319.72	14.91	1	2	metabolic process;regulation of biological process;response to stimulus	membrane;nucleus	catalytic activity;protein binding;receptor activity;signal transducer activity	Pf02902	66315	ENSMUSG00000052917.14	Senp7	16				0	High	1	Phospho [S12(100); S434(100); S435(100)]
Q925J9	Mediator of RNA polymerase II transcription subunit 1 OS=Mus musculus OX=10090 GN=Med1 PE=1 SV=2	0.5	2.75	2.56282	1575	167	8.73		4.46		1	cell differentiation;cell organization and biogenesis;cell proliferation;development;metabolic process;regulation of biological process;response to stimulus;transport	chromosome;membrane;nucleus	catalytic activity;DNA binding;protein binding;receptor activity	Pf10744	19014	ENSMUSG00000018160.15	Med1	11	Thyroid hormone signaling pathway; Endocrine resistance		Nuclear Receptor transcription pathway; Mus musculus biological processes; Regulation of lipid metabolism by Peroxisome proliferator-activated receptor alpha (PPARalpha); Transcriptional Regulation of Adipocyte Differentiation in 3T3-L1 Pre-adipocytes	11	High	1	Phospho [S1465(100)]
Q7TPE5	Probable RNA polymerase II nuclear localization protein SLC7A6OS OS=Mus musculus OX=10090 GN=Slc7a6os PE=1 SV=1	0.5	2.75	2.56282	306	35	4.58	512.15	2.9	2	1	cell differentiation;transport	cytoplasm;nucleus			66432	ENSMUSG00000033106.6	Slc7a6os	8				0	High	1	Phospho [S299(100); S305(100)]
P08113	Endoplasmin OS=Mus musculus OX=10090 GN=Hsp90b1 PE=1 SV=2	0.5	2.75	2.56282	802	92.4	4.82	285.99	6.98	1	3	cell organization and biogenesis;metabolic process;regulation of biological process;response to stimulus;transport	cytosol;endoplasmic reticulum;extracellular;membrane;nucleus;organelle lumen	nucleotide binding;protein binding;RNA binding	Pf00183, Pf02518, Pf13589	22027	ENSMUSG00000020048.13	Hsp90b1	10	Protein processing in endoplasmic reticulum; Thyroid hormone synthesis; Estrogen signaling pathway; Pathways in cancer; Prostate cancer; PI3K-Akt signaling pathway	Focal Adhesion-PI3K-Akt-mTOR-signaling pathway	Regulation of Insulin-like Growth Factor (IGF) transport and uptake by Insulin-like Growth Factor Binding Proteins (IGFBPs); Post-translational protein phosphorylation; Scavenging by Class A Receptors; Trafficking and processing of endosomal TLR	18	High	1	Phospho [S306(100)]
Q9EQM6	Microprocessor complex subunit DGCR8 OS=Mus musculus OX=10090 GN=Dgcr8 PE=1 SV=2	0.5	2.75	2.56282	773	86.3	6.06	417.24	8.67	1	2	metabolic process;regulation of biological process	cytoplasm;nucleus	catalytic activity;metal ion binding;protein binding;RNA binding	Pf00035, Pf00397	94223	ENSMUSG00000022718.11; ENSMUSG00000106687.4	Dgcr8	16; CHR_MG3833_MG4220_PATCH				0	High	1	Phospho [S373(100); S377(100)]
O08582	GTP-binding protein 1 OS=Mus musculus OX=10090 GN=Gtpbp1 PE=1 SV=2	0.5	2.75	2.56282	668	72.3	8.29		3.55		1	metabolic process;regulation of biological process	cytoplasm;cytosol;membrane	catalytic activity;nucleotide binding;RNA binding	Pf00009, Pf03143, Pf03144	14904	ENSMUSG00000042535.8	Gtpbp1	15				0	High	1	Phospho [S44(100)]
Q6A0A2	La-related protein 4B OS=Mus musculus OX=10090 GN=Larp4b PE=1 SV=2	0.5	2.75	2.56282	741	81.6	7.49	316.22	3.03	1	1	regulation of biological process	cytoplasm;cytosol;membrane;ribosome	RNA binding	Pf05383, Pf14259	217980	ENSMUSG00000033499.13	Larp4b	13				0	High	1	Phospho [S603(100)]
Q99NH2	Partitioning defective 3 homolog OS=Mus musculus OX=10090 GN=Pard3 PE=1 SV=2	0.5	2.75	2.56282	1333	149	7.94	290.82	2.74	1	1	cell differentiation;cell division;cell organization and biogenesis;cellular component movement;regulation of biological process;transport	cytoplasm;cytoskeleton;membrane	protein binding	Pf00595, Pf12053, Pf13180	93742		Pard3	8	Neuroactive ligand-receptor interaction; Hippo signaling pathway; Adherens junction; Rap1 signaling pathway; Endocytosis; Tight junction; Chemokine signaling pathway	Chemokine signaling pathway	TGF-beta receptor signaling in EMT (epithelial to mesenchymal transition); Tight junction interactions	16	High	1	Phospho [S692(100); S695(100)]
O88379	Bromodomain adjacent to zinc finger domain protein 1A OS=Mus musculus OX=10090 GN=Baz1a PE=1 SV=3	3	0.5	-2.48157	1555	178.3	6.54	397.28	3.83	1	1	cell organization and biogenesis;metabolic process;regulation of biological process	chromosome;nucleus	metal ion binding;protein binding	Pf00439, Pf00628, Pf02791, Pf10537, Pf15402, Pf15612, Pf15614	217578	ENSMUSG00000035021.13	Baz1a	12				0	High	1	Phospho [T732(100)]
Q8R3N1	Nucleolar protein 14 OS=Mus musculus OX=10090 GN=Nop14 PE=1 SV=2	3	0.5	-2.48157	860	98.7	7.59	267.03	3.02	1	1	metabolic process	membrane;nucleus	protein binding;RNA binding	Pf04147	75416	ENSMUSG00000036693.12	Nop14	5			Major pathway of rRNA processing in the nucleolus and cytosol	4	High	1	Phospho [S96(100)]
Q8R0T2	Zinc finger protein 768 OS=Mus musculus OX=10090 GN=Znf768 PE=1 SV=1	3	0.5	-2.48157	568	62.7	8.15	282.2	2.5	1	1	metabolic process;regulation of biological process	nucleus	DNA binding;metal ion binding;RNA binding	Pf00096, Pf07282, Pf13465, Pf14353	233890	ENSMUSG00000047371.7	Zfp768	7				0	High	1	Phospho [S86(100)]
P59222	Scavenger receptor class F member 2 OS=Mus musculus OX=10090 GN=Scarf2 PE=1 SV=1	3	0.5	-2.48157	833	87.8	8.22	381.11	2.36	1	1	transport	membrane	receptor activity		224024	ENSMUSG00000012017.3	Scarf2	16				0	High	1	Phospho [S638(100); S640(100)]
Q9Z315	U4/U6.U5 tri-snRNP-associated protein 1 OS=Mus musculus OX=10090 GN=Sart1 PE=1 SV=1	3	0.5	-2.48157	806	90.8	5.82		9.46		1	cell organization and biogenesis;metabolic process;regulation of biological process	Golgi;nucleus;spliceosomal complex	RNA binding	Pf03343	20227	ENSMUSG00000039148.4	Sart1	19	Spliceosome		mRNA Splicing - Major Pathway	5	High	1	Phospho [S597(99.4); S602(99.4); S604(100)]
Q80YN3	Breast carcinoma-amplified sequence 1 homolog OS=Mus musculus OX=10090 GN=Bcas1 PE=1 SV=3	3	0.5	-2.48157	633	67.3	6.21	320.59	8.29	1	2		cytoplasm;cytosol	protein binding		76960	ENSMUSG00000013523.13	Bcas1	2				0	High	1	Phospho [S443(100)]
Q62377	U2 small nuclear ribonucleoprotein auxiliary factor 35 kDa subunit-related protein 2 OS=Mus musculus OX=10090 GN=Zrsr2 PE=1 SV=1	3	0.5	-2.48157	462	55.3	8.43	320.01	4.15	1	1	cell organization and biogenesis;metabolic process	nucleus;spliceosomal complex	metal ion binding;RNA binding	Pf00076, Pf00642, Pf13893, Pf14259	22184		Zrsr2	X		mRNA processing		1	High	1	Phospho [S387(100); S389(100)]
Q91W39	Nuclear receptor coactivator 5 OS=Mus musculus OX=10090 GN=Ncoa5 PE=1 SV=1	3	0.5	-2.48157	579	65.3	9.82	528.34	5.17	1	1	metabolic process;regulation of biological process	cytoskeleton;nucleus	RNA binding		228869	ENSMUSG00000039804.15	Ncoa5	2				0	High	1	Phospho [S381(100)]
Q8CH25	SAFB-like transcription modulator OS=Mus musculus OX=10090 GN=Sltm PE=1 SV=1	3	0.5	-2.48157	1031	116.9	7.72	943.7	7.97	2	2	cell death;metabolic process;regulation of biological process	nucleus	DNA binding;RNA binding	Pf00076, Pf02037, Pf03344, Pf13893, Pf14259	66660	ENSMUSG00000032212.10	Sltm	9		mRNA processing		1	High	1	Phospho [S289(100)]
P62754	40S ribosomal protein S6 OS=Mus musculus OX=10090 GN=Rps6 PE=1 SV=1	3	0.5	-2.48157	249	28.7	10.84		4.6		1	cell death;cell differentiation;cell proliferation;metabolic process;regulation of biological process;response to stimulus	cytoplasm;membrane;nucleus;ribosome	protein binding;RNA binding;structural molecule activity	Pf01092	667739; 20104; 105244208	ENSMUSG00000028495.14	Rps6-ps4; Rps6; LOC105244208	2; 4	Proteoglycans in cancer; Ribosome; mTOR signaling pathway; PI3K-Akt signaling pathway; HIF-1 signaling pathway; Insulin signaling pathway; EGFR tyrosine kinase inhibitor resistance	Cytoplasmic Ribosomal Proteins; Focal Adhesion-PI3K-Akt-mTOR-signaling pathway; mRNA processing		10	High	1	Phospho [S240(98.5); S244(100); S247(100)]
Q5HZG4	Transcription initiation factor TFIID subunit 3 OS=Mus musculus OX=10090 GN=Taf3 PE=1 SV=2	3	0.5	-2.48157	932	105	9.19	137.91	0	1	1	metabolic process;regulation of biological process	membrane;nucleus	metal ion binding;protein binding	Pf00628, Pf07524	209361	ENSMUSG00000025782.12	Taf3	2	Herpes simplex infection; Basal transcription factors		RNA Polymerase II Transcription Initiation; Regulation of TP53 Activity through Phosphorylation; RNA Polymerase II Promoter Escape; RNA Polymerase II Pre-transcription Events; RNA Polymerase II Transcription Pre-Initiation And Promoter Opening	13	High	1	Phospho [S229(100)]
P15864	Histone H1.2 OS=Mus musculus OX=10090 GN=H1-2 PE=1 SV=2	3	0.5	-2.48157	212	21.3	11	698.94	5.73	2	2	cell organization and biogenesis;metabolic process;regulation of biological process	chromosome;nucleus	DNA binding;protein binding;RNA binding	Pf00538	50708	ENSMUSG00000036181.2	Hist1h1c	13				0	High	1	Phospho [S2(100); S36(100)]; Met-loss+Acetyl [N-Term]; Acetyl [N-Term]
B2RQC6	CAD protein OS=Mus musculus OX=10090 GN=Cad PE=1 SV=1	3	0.5	-2.48157	2225	243.1	6.43	242.86	2.55	1	1	metabolic process;response to stimulus;transport	cytoplasm;cytosol;membrane;nucleus	catalytic activity;metal ion binding;nucleotide binding;protein binding	Pf00117, Pf00185, Pf00289, Pf00988, Pf01071, Pf01979, Pf02142, Pf02222, Pf02729, Pf02786, Pf02787, Pf07478, Pf07722, Pf08443, Pf13147, Pf13535, Pf13594, Pf15632	69719	ENSMUSG00000013629.16	Cad	5	Alanine, aspartate and glutamate metabolism; Metabolic pathways; Pyrimidine metabolism	PluriNetWork	Pyrimidine biosynthesis	8	High	1	Phospho [S1859(100)]
Q9D2D7	Zinc finger protein 687 OS=Mus musculus OX=10090 GN=Znf687 PE=1 SV=1	3	0.5	-2.48157	1237	130.3	8.12	299.75	6.15	1	2	metabolic process;regulation of biological process	cytoplasm;cytosol;nucleus	DNA binding;metal ion binding		78266	ENSMUSG00000019338.13	Zfp687	3				0	High	1	Phospho [S104(99.5); S374(100)]
Q69ZX6	ATPase MORC2A OS=Mus musculus OX=10090 GN=Morc2a PE=1 SV=2	6.5	11.5	0.926511	1030	117.3	8.34	156.2	1.78	1	1		cytosol;nucleus	metal ion binding	Pf02518, Pf07496, Pf13589	74522	ENSMUSG00000034543.14	Morc2a	11			Fatty acyl-CoA biosynthesis	4	High	1	Phospho [S614(100)]
Q80TM9	Nischarin OS=Mus musculus OX=10090 GN=Nisch PE=1 SV=2	0.5	2.5	2.42532	1593	174.9	5.16	455.78	3.45	1	1	cell death;cell organization and biogenesis;metabolic process;regulation of biological process;response to stimulus;transport	cytoplasm;cytosol;endosome;membrane	protein binding	Pf00787, Pf12799, Pf13855	64652	ENSMUSG00000021910.15	Nisch	14		Hypothetical Network for Drug Addiction		1	High	1	Phospho [S1373(99.6)]
P52651	Homeobox protein Rhox5 OS=Mus musculus OX=10090 GN=Rhox5 PE=2 SV=1	0.5	2.5	2.42532	210	23	6.25	425.26	4.92	2	2	cell death;cell differentiation;cellular component movement;regulation of biological process	cytoplasm;nucleus	DNA binding;protein binding		18617		Rhox5	X				0	High	1	Phospho [S141(100)]
Q8C5N3	Pre-mRNA-splicing factor CWC22 homolog OS=Mus musculus OX=10090 GN=Cwc22 PE=1 SV=1	0.5	2.5	2.42532	908	104.7	8.09	257.36	3.12	1	1	metabolic process	cytosol;nucleus;spliceosomal complex	protein binding;RNA binding	Pf02847, Pf02854	80744	ENSMUSG00000027014.14	Cwc22	2			mRNA Splicing - Major Pathway	4	High	1	Phospho [S27(99.3); S38(100)]
Q9ESN9	C-Jun-amino-terminal kinase-interacting protein 3 OS=Mus musculus OX=10090 GN=Mapk8ip3 PE=1 SV=1	0.5	2.5	2.42532	1337	147.5	5.45	572.29	5.04	2	2	cell organization and biogenesis;cellular component movement;metabolic process;regulation of biological process;response to stimulus;transport	cytoplasm;endoplasmic reticulum;Golgi;membrane	catalytic activity;motor activity;protein binding;structural molecule activity	Pf00038, Pf01576, Pf02463, Pf03938, Pf04111, Pf04156, Pf05701, Pf05769, Pf07926, Pf09728, Pf09744, Pf09756, Pf10037, Pf11559, Pf12037, Pf13851, Pf13863, Pf13868	30957	ENSMUSG00000024163.17	Mapk8ip3	17	MAPK signaling pathway	MAPK signaling pathway		2	High	1	Phospho [S365(100); S366(100); S586(100)]
Q3UJU9	Regulator of microtubule dynamics protein 3 OS=Mus musculus OX=10090 GN=Rmdn3 PE=1 SV=2	0.5	2.5	2.42532	470	52	5.21	314.28	2.49	1	1	cell death;cell differentiation;cellular homeostasis	cytoplasm;cytoskeleton;membrane;mitochondrion;nucleus	protein binding		67809	ENSMUSG00000070730.11	Fam82a2; Rmdn3	2				0	High	1	Phospho [S46(99.3); S50(100)]
Q99J21	Mucolipin-1 OS=Mus musculus OX=10090 GN=Mcoln1 PE=1 SV=1	0.5	2.5	2.42532	580	65.5	7.65	943.24	7.64	1	1	cell organization and biogenesis;cellular homeostasis;regulation of biological process;response to stimulus;transport	cytosol;endosome;membrane;vacuole	protein binding;transporter activity	Pf00520, Pf08016	94178	ENSMUSG00000004567.16	Mcoln1	8	Lysosome		TRP channels; Transferrin endocytosis and recycling	7	High	1	Phospho [S547(99.7)]
P05627	Transcription factor AP-1 OS=Mus musculus OX=10090 GN=Jun PE=1 SV=3	0.5	2.5	2.42532	334	35.9	8.75	524.16	5.38	2	2	cell communication;cell differentiation;cell organization and biogenesis;metabolic process;regulation of biological process;response to stimulus;transport	cytosol;nucleus	DNA binding;enzyme regulator activity;protein binding;RNA binding	Pf00170, Pf03131, Pf03957, Pf07716	16476	ENSMUSG00000052684.4	Jun	4	Oxytocin signaling pathway; Focal adhesion; Toll-like receptor signaling pathway; Choline metabolism in cancer; MAPK signaling pathway; Inflammatory bowel disease (IBD); Renal cell carcinoma; Wnt signaling pathway; Hepatitis B; Pathways in cancer; Viral carcinogenesis; ErbB signaling pathway; Epstein-Barr virus infection; Salmonella infection; Estrogen signaling pathway; TNF signaling pathway; No…	Selenium metabolism/Selenoproteins; TGF Beta Signaling Pathway; Estrogen signaling; Apoptosis; ErbB signaling pathway; IL-5 Signaling Pathway; Signaling of Hepatocyte Growth Factor Receptor; MAPK Cascade; Delta-Notch Signaling Pathway; ESC Pluripotency Pathways; BMP Signaling Pathway in Eyelid Development; Myometrial Relaxation and Contraction Pathways; IL-6 signaling Pathway; Wnt Signaling Pathw…	Activated TLR4 signalling; Oxidative Stress Induced Senescence; Activation of the AP-1 family of transcription factors; FCERI mediated MAPK activation	91	High	1	Phospho [S63(99.6); S73(100)]
Q4JIM5	Tyrosine-protein kinase ABL2 OS=Mus musculus OX=10090 GN=Abl2 PE=1 SV=1	0.5	2.5	2.42532	1182	128.1	7.84	259.02	2.87	1	1	cell differentiation;cell organization and biogenesis;cellular homeostasis;defense response;metabolic process;regulation of biological process;response to stimulus;transport	cytoplasm;cytoskeleton	catalytic activity;metal ion binding;nucleotide binding;protein binding	Pf00017, Pf00018, Pf00069, Pf07653, Pf07714, Pf08239, Pf08919, Pf12913, Pf14604	11352		Abl2	1				0	High	1	Phospho [S632(100)]
Q80YR7	Claspin OS=Mus musculus OX=10090 GN=Clspn PE=1 SV=2	0.5	2.5	2.42532	1315	146.6	4.79		0		1	metabolic process;regulation of biological process;response to stimulus	chromosome;Golgi;nucleus	DNA binding;protein binding		269582	ENSMUSG00000042489.15	Clspn	4			Apoptotic cleavage of cellular proteins; Ub-specific processing proteases; Activation of ATR in response to replication stress; Processing of DNA double-strand break ends	17	High	1	Phospho [S65(93.1); S67(93.1)]
Q7TQI8	Testis-specific Y-encoded-like protein 2 OS=Mus musculus OX=10090 GN=Tspyl2 PE=1 SV=1	0.5	2.5	2.42532	677	77.6	4.75	228.19	2.62	1	1	cell organization and biogenesis;metabolic process;regulation of biological process	cytoplasm;nucleus		Pf00956	52808	ENSMUSG00000041096.13	Tspyl2	X				0	High	1	Phospho [S652(100); S655(100)]
Q3UYI5	Ral guanine nucleotide dissociation stimulator-like 3 OS=Mus musculus OX=10090 GN=Rgl3 PE=1 SV=2	2.75	0.5	-2.35604	709	77.9	8.6		6.07		1	regulation of biological process;response to stimulus		protein binding	Pf00617, Pf00618, Pf00788	71746	ENSMUSG00000040146.9	Rgl3	9				0	High	1	Phospho [S568(100); S572(100); S577(98.3)]
Q7TSI3	Serine/threonine-protein phosphatase 6 regulatory subunit 1 OS=Mus musculus OX=10090 GN=Ppp6r1 PE=1 SV=1	2.75	0.5	-2.35604	856	94.5	4.64		8.96		2	regulation of biological process	cytoplasm;cytosol	protein binding	Pf04499	243819	ENSMUSG00000052296.7	Ppp6r1	7			COPII (Coat Protein 2) Mediated Vesicle Transport	8	High	1	Phospho [S529(100); S530(100); S531(100); S636(100)]
G5E8B9	Zinc finger and BTB domain-containing protein 11 OS=Mus musculus OX=10090 GN=Zbtb11 PE=2 SV=1	2.75	0.5	-2.35604	1050	118.5	8.25		7.13		2			metal ion binding;protein binding	Pf00651, Pf13465	271377	ENSMUSG00000022601.11	Zbtb11	16				0	High	1	Phospho [S451(100); T453(100); S473(100); S493(100)]
Q923D5	WW domain-binding protein 11 OS=Mus musculus OX=10090 GN=Wbp11 PE=1 SV=2	2.75	0.5	-2.35604	641	69.8	8.4		11.02		3	metabolic process;regulation of biological process	cytoplasm;cytosol;nucleus;spliceosomal complex	enzyme regulator activity;protein binding;RNA binding	Pf09429	60321	ENSMUSG00000030216.12	Wbp11	6	Spliceosome		mRNA Splicing - Major Pathway	5	High	1	Phospho [S353(100); S361(100); S364(100)]
Q8C1Z8	tRNA methyltransferase 10 homolog A OS=Mus musculus OX=10090 GN=Trmt10a PE=2 SV=2	2.75	0.5	-2.35604	328	37.9	7.61		0		1	metabolic process	cytoskeleton;cytosol;nucleus	catalytic activity;RNA binding	Pf01746	108943		Trmt10a	3				0	High	1	Phospho [S313(100)]
A2BH40	AT-rich interactive domain-containing protein 1A OS=Mus musculus OX=10090 GN=Arid1a PE=1 SV=1	6.75	2.75	-1.19207	2283	241.9	6.68	1215.79	14.42	1	2	cell differentiation;cell organization and biogenesis;metabolic process;regulation of biological process;response to stimulus;transport	nucleus	DNA binding;protein binding	Pf01388, Pf12031	93760	ENSMUSG00000007880.16	Arid1a	4			RMTs methylate histone arginines; RUNX1 interacts with co-factors whose precise effect on RUNX1 targets is not known	8	High	1	Phospho [S697(100); S699(100); T1886(100)]
Q9QXS6	Drebrin OS=Mus musculus OX=10090 GN=Dbn1 PE=1 SV=4	3	6.25	1.16228	706	77.2	4.49	434.98	9.02	1	2	cell communication;cell differentiation;cell organization and biogenesis;cell proliferation;development;regulation of biological process;response to stimulus	cytoplasm;cytoskeleton;membrane	protein binding	Pf00241	56320	ENSMUSG00000034675.17	Dbn1	13				0	High	1	Phospho [S387(99.5); T648(100)]
Q8VDD9	PH-interacting protein OS=Mus musculus OX=10090 GN=Phip PE=1 SV=2	7	3	-1.119	1821	206.6	8.82	2057.99	29.49	2	3	cell organization and biogenesis;regulation of biological process;response to stimulus;transport	nucleus	protein binding	Pf00400, Pf00439	83946		Phip	9				0	High	1	Phospho [S1281(100); S1283(100); S1783(100)]
Q9CPP0	Nucleoplasmin-3 OS=Mus musculus OX=10090 GN=Npm3 PE=1 SV=3	55.5	40.75	-0.342299	175	19	4.82		75.54		1	metabolic process	cytoskeleton;cytosol;nucleus	protein binding;RNA binding	Pf03066	18150	ENSMUSG00000056209.7	Npm3	19				0	High	1	Phospho [S147(100); S151(100); S155(100)]
Q9EPC1	Alpha-parvin OS=Mus musculus OX=10090 GN=Parva PE=1 SV=1	0.5	2.25	2.27331	372	42.3	5.95	762.31	1.96	2	1	cell organization and biogenesis;cellular component movement;regulation of biological process;response to stimulus	cytoplasm;cytoskeleton;cytosol;membrane;nucleus	protein binding	Pf00307	57342	ENSMUSG00000030770.15	Parva	7	Focal adhesion			1	High	1	Acetyl [N-Term]; Phospho [T3(100); S4(100); S14(99.2)]; Met-loss+Acetyl [N-Term]
O88569	Heterogeneous nuclear ribonucleoproteins A2/B1 OS=Mus musculus OX=10090 GN=Hnrnpa2b1 PE=1 SV=2	0.5	2.25	2.27331	353	37.4	8.95		4.39		1	cell organization and biogenesis;metabolic process;regulation of biological process;transport	chromosome;cytoplasm;extracellular;membrane;nucleus;spliceosomal complex	DNA binding;protein binding;RNA binding	Pf00076, Pf13893, Pf14259	53379	ENSMUSG00000004980.16	Hnrnpa2b1	6		mRNA processing	mRNA Splicing - Major Pathway	5	High	1	Phospho [S259(100)]
P30415	NK-tumor recognition protein OS=Mus musculus OX=10090 GN=Nktr PE=1 SV=4	0.5	2.25	2.27331	1453	163.4	10.05		2.34		1	metabolic process	cytosol;membrane;mitochondrion	catalytic activity	Pf00160	18087	ENSMUSG00000032525.15	Nktr	9				0	High	1	Phospho [S908(100); S909(100); S911(100)]
Q99K01	Pyridoxal-dependent decarboxylase domain-containing protein 1 OS=Mus musculus OX=10090 GN=Pdxdc1 PE=1 SV=2	2.5	0.5	-2.21854	787	87.3	5.48	589.18	6.62	1	1	metabolic process	Golgi	catalytic activity;protein binding	Pf00282	94184		Pdxdc1	16				0	High	1	Phospho [T720(100); S721(100); S722(100)]
Q8BXR1	Probable cationic amino acid transporter OS=Mus musculus OX=10090 GN=Slc7a14 PE=1 SV=1	2.5	0.5	-2.21854	771	83.9	5.35		3.31		1	regulation of biological process;transport	membrane;vacuole	transporter activity	Pf00324, Pf13520, Pf13906	241919	ENSMUSG00000069072.9	Slc7a14	3				0	High	1	Phospho [T463(100)]
Q9EPR4	Solute carrier family 23 member 2 OS=Mus musculus OX=10090 GN=Slc23a2 PE=1 SV=2	2.5	0.5	-2.21854	648	70	7.5	571.95	4.46	1	1	metabolic process;response to stimulus;transport	cytoplasm;membrane	transporter activity	Pf00860	54338	ENSMUSG00000027340.15	Slc23a2	2			Vitamin C (ascorbate) metabolism	4	High	1	Phospho [S78(100); S81(100)]
O54826	Protein AF-10 OS=Mus musculus OX=10090 GN=Mllt10 PE=1 SV=2	2.5	0.5	-2.21854	1068	113	8.19	295.29	2.04	1	1	regulation of biological process	cytosol;nucleus	metal ion binding;protein binding	Pf00628, Pf13771, Pf13831, Pf13832	17354	ENSMUSG00000026743.16	Mllt10	2				0	High	1	Phospho [S691(100)]
Q6PG16	Holliday junction recognition protein OS=Mus musculus OX=10090 GN=Hjurp PE=1 SV=1	2.5	0.5	-2.21854	667	74.2	9.35	217.21	1.77	1	1	cell organization and biogenesis;regulation of biological process	chromosome;cytosol;mitochondrion;nucleus	DNA binding;protein binding	Pf10384, Pf12346, Pf12347	381280; 212427		Hjurp; A730008H23Rik	1				0	High	1	Phospho [S567(100)]
O70166	Stathmin-3 OS=Mus musculus OX=10090 GN=Stmn3 PE=1 SV=1	2.5	0.5	-2.21854	180	20.9	7.49	641.76	2.68	2	2	cell organization and biogenesis;metabolic process;regulation of biological process	cytoplasm;Golgi	protein binding	Pf00836, Pf04111, Pf09726	20262	ENSMUSG00000027581.12	Stmn3	2				0	High	1	Phospho [S50(100); S53(100); S81(100)]
Q91V92	ATP-citrate synthase OS=Mus musculus OX=10090 GN=Acly PE=1 SV=1	2.5	0.5	-2.21854	1091	119.7	7.44	265.28	2.46	1	1	metabolic process	cytoplasm;cytosol;membrane;mitochondrion	catalytic activity;metal ion binding;nucleotide binding;protein binding	Pf00285, Pf00549, Pf02629, Pf08442	104112	ENSMUSG00000020917.17	Acly	11	Citrate cycle (TCA cycle); Metabolic pathways	Fatty Acid Biosynthesis	ChREBP activates metabolic gene expression; Neutrophil degranulation; Fatty acyl-CoA biosynthesis	12	High	1	Phospho [S455(100)]
Q8BT07	Centrosomal protein of 55 kDa OS=Mus musculus OX=10090 GN=Cep55 PE=1 SV=2	2.5	0.5	-2.21854	462	53.9	7.94	418.09	3.22	1	1	cell division;metabolic process	cytoplasm;cytoskeleton;membrane	protein binding	Pf04111, Pf12180	74107	ENSMUSG00000024989.14	Cep55	19				0	High	1	Phospho [S426(99.4); S434(100)]
Q8BZH4	Pogo transposable element with ZNF domain OS=Mus musculus OX=10090 GN=Pogz PE=1 SV=2	2.5	0.5	-2.21854	1409	154.8	7.52	360.55	3.48	1	1	cell division;cell organization and biogenesis	chromosome;cytoplasm;cytosol;nucleus	DNA binding;metal ion binding	Pf03184, Pf03221	229584	ENSMUSG00000038902.14	Pogz	3				0	High	1	Phospho [S422(99.4)]
Q62376	U1 small nuclear ribonucleoprotein 70 kDa OS=Mus musculus OX=10090 GN=Snrnp70 PE=1 SV=2	2.5	0.5	-2.21854	448	52	9.94	356.57	3.23	1	1	metabolic process;regulation of biological process;response to stimulus	cytoplasm;nucleus;spliceosomal complex	RNA binding	Pf00076, Pf12220, Pf13893, Pf14259	20637	ENSMUSG00000063511.11	Snrnp70	7	Spliceosome	mRNA processing	mRNA Splicing - Major Pathway	6	High	1	Phospho [S408(100)]
Q8VCE2	GPN-loop GTPase 1 OS=Mus musculus OX=10090 GN=Gpn1 PE=1 SV=1	2.5	0.5	-2.21854	372	41.6	4.88	1049.91	9.5	1	1		cytoplasm;cytosol;mitochondrion;nucleus	catalytic activity;nucleotide binding	Pf01926, Pf03029, Pf12846, Pf13191, Pf13207, Pf13401	74254	ENSMUSG00000064037.13	Gpn1	5				0	High	1	Phospho [S338(99.7)]
Q3UPF5	Zinc finger CCCH-type antiviral protein 1 OS=Mus musculus OX=10090 GN=Zc3hav1 PE=1 SV=1	2.5	0.5	-2.21854	946	106.6	8.27	452.17	3.97	1	1	defense response;regulation of biological process;response to stimulus	cytoplasm;cytosol;endosome;nucleus;vacuole	catalytic activity;metal ion binding;protein binding;RNA binding	Pf00644	78781	ENSMUSG00000029826.14	Zc3hav1	6				0	High	1	Phospho [S324(100)]
Q8VE97	Serine/arginine-rich splicing factor 4 OS=Mus musculus OX=10090 GN=Srsf4 PE=2 SV=1	2.5	0.5	-2.21854	489	55.9	11.4	298.71	2.73	2	2	cell differentiation;metabolic process;regulation of biological process	nucleus	RNA binding	Pf00076, Pf13893, Pf14259	57317		Srsf4	4		mRNA processing		1	High	1	Phospho [S291(99.2)]
Q5SWU9	Acetyl-CoA carboxylase 1 OS=Mus musculus OX=10090 GN=Acaca PE=1 SV=1	2.5	0.5	-2.21854	2345	265.1	6.39	233.84	2.17	1	1	cell organization and biogenesis;metabolic process;response to stimulus	cytoplasm;cytoskeleton;cytosol;mitochondrion	catalytic activity;metal ion binding;nucleotide binding;protein binding	Pf00289, Pf00364, Pf01039, Pf02222, Pf02655, Pf02785, Pf02786, Pf07478, Pf08326, Pf13535, Pf15632	107476	ENSMUSG00000020532.18	Acaca	11	AMPK signaling pathway; Pyruvate metabolism; Metabolic pathways; Fatty acid biosynthesis; Propanoate metabolism; Insulin signaling pathway; Fatty acid metabolism; Glucagon signaling pathway	Focal Adhesion-PI3K-Akt-mTOR-signaling pathway; Fatty Acid Biosynthesis; Dysregulated miRNA Targeting in Insulin/PI3K-AKT Signaling; Leptin and adiponectin	ChREBP activates metabolic gene expression; Biotin transport and metabolism; Fatty acyl-CoA biosynthesis; Import of palmitoyl-CoA into the mitochondrial matrix	22	High	1	Phospho [S23(100); S29(100)]
Q5XG73	Acyl-CoA-binding domain-containing protein 5 OS=Mus musculus OX=10090 GN=Acbd5 PE=1 SV=1	2.5	0.5	-2.21854	508	56.6	5.41		4.83		1	cell organization and biogenesis;metabolic process;transport	membrane;nucleus		Pf00887	74159	ENSMUSG00000026781.15	Acbd5	2			Peroxisomal lipid metabolism	4	High	1	Phospho [S187(100); S191(100)]
E9Q7G0	Nuclear mitotic apparatus protein 1 OS=Mus musculus OX=10090 GN=Numa1 PE=1 SV=1	2.5	0.5	-2.21854	2094	235.5	5.87	913.42	8.15	1	1	cell differentiation;cell division;cell organization and biogenesis;metabolic process;regulation of biological process	chromosome;cytoplasm;cytoskeleton;cytosol;membrane;nucleus	protein binding	Pf04111, Pf09726, Pf12128, Pf14992	101706	ENSMUSG00000066306.13	Numa1	7			Recruitment of NuMA to mitotic centrosomes; Mitotic Prophase	6	High	1	Phospho [S1739(100)]
Q6PR54	Telomere-associated protein RIF1 OS=Mus musculus OX=10090 GN=Rif1 PE=1 SV=2	2.5	0.5	-2.21854	2419	266.1	5.57	262.89	2.8	1	1	cell organization and biogenesis;metabolic process;regulation of biological process;response to stimulus	chromosome;cytoplasm;cytoskeleton;membrane;nucleus	protein binding	Pf12231	51869		Rif1	2	Signaling pathways regulating pluripotency of stem cells	PluriNetWork	Nonhomologous End-Joining (NHEJ)	5	High	1	Phospho [S1683(100)]
Q61103	Zinc finger protein ubi-d4 OS=Mus musculus OX=10090 GN=Dpf2 PE=1 SV=1	2.5	0.5	-2.21854	391	44.2	6.47	579.51	3.77	1	1	cell death;metabolic process;regulation of biological process	cytoplasm;cytosol;nucleus	DNA binding;metal ion binding;protein binding	Pf00628, Pf14051	19708	ENSMUSG00000024826.14	Dpf2	19		TNF-alpha NF-kB Signaling Pathway		1	High	1	Phospho [S142(100)]
Q8CIP5	Protein dispatched homolog 2 OS=Mus musculus OX=10090 GN=Disp2 PE=1 SV=1	2.5	0.5	-2.21854	1345	147.8	6.76	474.57	5.29	1	1		membrane		Pf02460, Pf03176, Pf12349	214240	ENSMUSG00000040035.14	Disp2	2			Release of Hh-Np from the secreting cell	4	High	1	Phospho [S1119(100); S1121(100)]
Q9WUD1	E3 ubiquitin-protein ligase CHIP OS=Mus musculus OX=10090 GN=Stub1 PE=1 SV=1	2.25	5	1.25539	304	34.9	6.01	408.27	4.39	1	1	metabolic process;regulation of biological process;response to stimulus	cytoplasm;cytosol;endoplasmic reticulum;nucleus	catalytic activity;protein binding	Pf00515, Pf04564, Pf07719, Pf12895, Pf13414, Pf13424, Pf13432, Pf14559	56424	ENSMUSG00000039615.8	Stub1	17	Ubiquitin mediated proteolysis; Protein processing in endoplasmic reticulum		Downregulation of ERBB2 signaling; Regulation of RUNX2 expression and activity; Regulation of PTEN stability and activity; Downregulation of TGF-beta receptor signaling	19	High	1	Phospho [S20(100)]
Q61937	Nucleophosmin OS=Mus musculus OX=10090 GN=Npm1 PE=1 SV=1	266.75	273.5	0.139441	292	32.5	4.77	573.7	1646.38	2	4	cell growth;cell organization and biogenesis;cellular homeostasis;metabolic process;regulation of biological process;response to stimulus;transport	cytoplasm;cytoskeleton;cytosol;membrane;nucleus	DNA binding;enzyme regulator activity;nucleotide binding;protein binding;RNA binding	Pf03066	18148	ENSMUSG00000057113.13	Npm1	11		mRNA processing		1	High	1	Phospho [S125(100); S241(100)]
A2AR02	Peptidyl-prolyl cis-trans isomerase G OS=Mus musculus OX=10090 GN=Ppig PE=1 SV=1	18.25	24	0.498527	752	88.3	10.27	2039.57	52.26	3	6	metabolic process	cytosol;nucleus	catalytic activity;RNA binding	Pf00160	228005	ENSMUSG00000042133.16	Ppig	2				0	High	1	Phospho [S255(99.7); S257(99.7); S354(100); T356(100); S395(100); S534(100)]
P25206	DNA replication licensing factor MCM3 OS=Mus musculus OX=10090 GN=Mcm3 PE=1 SV=2	9.75	14.25	0.650877	812	91.5	5.55	1060.25	49.41	1	5	metabolic process	cytoplasm;membrane;nucleus	catalytic activity;DNA binding;nucleotide binding	Pf00493, Pf01078, Pf07728, Pf14551	17215	ENSMUSG00000041859.10	Mcm3	1	Cell cycle; DNA replication	DNA Replication; G1 to S cell cycle control	Removal of licensing factors from origins; Activation of the pre-replicative complex; Assembly of the pre-replicative complex; Orc1 removal from chromatin; M/G1 Transition; Activation of ATR in response to replication stress; Regulation of DNA replication	22	High	1	Phospho [S668(100); S672(100); T719(100)]
Q8K327	Chromosome alignment-maintaining phosphoprotein 1 OS=Mus musculus OX=10090 GN=Champ1 PE=1 SV=1	32.25	22.25	-0.432105	802	87.5	7.85	5787.52	48.72	10	10	cell organization and biogenesis	chromosome;cytoplasm;cytoskeleton;nucleus	metal ion binding	Pf00096	101994	ENSMUSG00000047710.8	Champ1; Zfp828	8				0	High	1	Phospho [T371(100); S375(99.4); S405(100); S416(100); S421(100); S425(100); S434(99.8); S464(100); S532(100); S603(100); S617(100); S622(99.3); S641(99.4); S642(100); S643(100)]
E9Q784	Zinc finger CCCH domain-containing protein 13 OS=Mus musculus OX=10090 GN=Zc3h13 PE=1 SV=1	15.5	20.5	0.506744	1729	203.6	9.38	3665.76	37.01	7	8		nucleus	metal ion binding;RNA binding	Pf00642	67302	ENSMUSG00000022000.10	Zc3h13	14				0	High	1	Phospho [S207(100); S209(100); T263(100); S265(100); T363(100); S369(100); S371(100); S1069(100); S1086(100); S1090(100); S1093(100); T1109(100); S1513(98.9); S1526(100)]
Q9Z1Z2	Serine-threonine kinase receptor-associated protein OS=Mus musculus OX=10090 GN=Strap PE=1 SV=2	2.25	0.5	-2.06654	350	38.4	5.12		2.1		2	cell organization and biogenesis;metabolic process;regulation of biological process	cytoplasm;cytosol;nucleus	catalytic activity;protein binding;RNA binding	Pf00400	20901	ENSMUSG00000030224.10	Strap	6	RNA transport		Downregulation of TGF-beta receptor signaling	6	High	1	Phospho [T325(100); S335(100); T345(98.9)]
P08228	Superoxide dismutase [Cu-Zn] OS=Mus musculus OX=10090 GN=Sod1 PE=1 SV=2	2.25	0.5	-2.06654	154	15.9	6.51	302.67	2.61	1	2	cell organization and biogenesis;cellular component movement;cellular homeostasis;metabolic process;regulation of biological process;response to stimulus;transport	cytoplasm;cytosol;extracellular;membrane;mitochondrion;nucleus;vacuole	antioxidant activity;catalytic activity;metal ion binding;protein binding	Pf00080	20655	ENSMUSG00000022982.9	Sod1	16	Huntington's disease; Longevity regulating pathway - multiple species; Peroxisome; Prion diseases; Amyotrophic lateral sclerosis (ALS)	One carbon metabolism and related pathways; Oxidative Stress	Platelet degranulation ; Detoxification of Reactive Oxygen Species	14	High	1	Phospho [S99(100)]
Q9WU42	Nuclear receptor corepressor 2 OS=Mus musculus OX=10090 GN=Ncor2 PE=1 SV=3	2.25	0.5	-2.06654	2472	269.6	7.44		2.87		1	cell differentiation;cell proliferation;metabolic process;regulation of biological process	chromosome;membrane;nucleus	DNA binding;protein binding	Pf00249, Pf13921	20602	ENSMUSG00000029478.16	Ncor2	5	Epstein-Barr virus infection; Notch signaling pathway	Delta-Notch Signaling Pathway; Notch Signaling Pathway; Adipogenesis genes	Downregulation of SMAD2/3:SMAD4 transcriptional activity; Mus musculus biological processes; Regulation of lipid metabolism by Peroxisome proliferator-activated receptor alpha (PPARalpha); Transcriptional Regulation of Adipocyte Differentiation in 3T3-L1 Pre-adipocytes	18	High	1	Phospho [S743(99.1); S750(100)]
B2RRD7	Peregrin OS=Mus musculus OX=10090 GN=Brpf1 PE=1 SV=1	2.25	0.5	-2.06654	1212	137.2	7.93		2.34		2	cell organization and biogenesis;metabolic process;regulation of biological process	cytoplasm;cytosol;membrane;nucleus	catalytic activity;DNA binding;metal ion binding;protein binding	Pf00439, Pf00628, Pf00855, Pf10513, Pf13771, Pf13831, Pf13832, Pf15619	78783	ENSMUSG00000001632.16	Brpf1	6			HATs acetylate histones; Regulation of TP53 Activity through Acetylation	9	High	1	Phospho [S459(100); S461(100)]
Q9QYJ0	DnaJ homolog subfamily A member 2 OS=Mus musculus OX=10090 GN=Dnaja2 PE=1 SV=1	2.25	0.5	-2.06654	412	45.7	6.48		5.33		1	metabolic process;regulation of biological process;response to stimulus	cytosol;membrane;nucleus	enzyme regulator activity;metal ion binding;nucleotide binding;protein binding	Pf00226, Pf00684, Pf01556	56445	ENSMUSG00000031701.6	Dnaja2	8	Protein processing in endoplasmic reticulum		HSP90 chaperone cycle for steroid hormone receptors (SHR)	4	High	1	Phospho [S394(100); S395(100)]
Q6PCN7	Helicase-like transcription factor OS=Mus musculus OX=10090 GN=Hltf PE=1 SV=1	2.25	0.5	-2.06654	1003	113.2	8.09		3.4		1	cell organization and biogenesis;metabolic process;regulation of biological process;response to stimulus	cytoplasm;membrane;nucleus	catalytic activity;DNA binding;metal ion binding;nucleotide binding;protein binding;RNA binding	Pf00097, Pf00176, Pf00271, Pf08797, Pf12678, Pf12861, Pf13445, Pf13639, Pf13920, Pf13923, Pf14634, Pf15227	20585	ENSMUSG00000002428.12	Hltf	3				0	High	1	Phospho [S394(100); S395(100); S397(100)]
P97863	Nuclear factor 1 B-type OS=Mus musculus OX=10090 GN=Nfib PE=1 SV=2	2.25	0.5	-2.06654	570	63.5	8.66	308.17	3.87	1	1	cell differentiation;cell organization and biogenesis;cellular component movement;metabolic process;regulation of biological process	nucleus	DNA binding	Pf00859, Pf03165, Pf10524, Pf15362	18028	ENSMUSG00000008575.17	Nfib	4				0	High	1	Phospho [S328(100); S333(99.2)]
Q2NL51	Glycogen synthase kinase-3 alpha OS=Mus musculus OX=10090 GN=Gsk3a PE=1 SV=2	2.25	0.5	-2.06654	490	51.6	8.81	460.73	4.68	1	1	cellular component movement;metabolic process;regulation of biological process;response to stimulus	cytoplasm;mitochondrion	catalytic activity;nucleotide binding;protein binding	Pf00069, Pf01636, Pf07714, Pf14531	606496	ENSMUSG00000057177.12	Gsk3a	7	Chemokine signaling pathway; Non-alcoholic fatty liver disease (NAFLD); Dopaminergic synapse	IL-5 Signaling Pathway; Chemokine signaling pathway; Glycogen Metabolism; IL-3 Signaling Pathway		7	High	1	Phospho [S278(99.7)]
Q80XK6	Autophagy-related protein 2 homolog B OS=Mus musculus OX=10090 GN=Atg2b PE=1 SV=3	2.25	0.5	-2.06654	2075	231.3	5.88	388.93	3.29	2	2	cell organization and biogenesis;metabolic process	membrane		Pf09333, Pf12624, Pf13329	76559	ENSMUSG00000041341.9	Atg2b	12				0	High	1	Phospho [S255(100)]
Q922H1	Protein arginine N-methyltransferase 3 OS=Mus musculus OX=10090 GN=Prmt3 PE=1 SV=2	2.25	0.5	-2.06654	532	59.9	5.3		10.54		1	cell organization and biogenesis;metabolic process;regulation of biological process	cytoplasm;cytosol;ribosome	catalytic activity;metal ion binding;protein binding	Pf06325, Pf08003, Pf08241, Pf12756, Pf12847, Pf13847	71974		Prmt3	7				0	High	1	Phospho [S22(100); S24(100)]
Q9D1F4	Proline-rich AKT1 substrate 1 OS=Mus musculus OX=10090 GN=Akt1s1 PE=1 SV=1	2.25	0.5	-2.06654	257	27.5	4.72	356.84	2.39	1	1	cell organization and biogenesis;regulation of biological process;response to stimulus	cytoplasm;cytosol;nucleus			67605	ENSMUSG00000011096.17	Akt1s1	7	mTOR signaling pathway; Longevity regulating pathway - multiple species; Longevity regulating pathway; AMPK signaling pathway	Focal Adhesion-PI3K-Akt-mTOR-signaling pathway	AKT phosphorylates targets in the cytosol; mTORC1-mediated signalling; HSF1-dependent transactivation	15	High	1	Phospho [S213(99.3)]
Q7M732	Retrotransposon-like protein 1 OS=Mus musculus OX=10090 GN=Rtl1 PE=2 SV=1	2.25	0.5	-2.06654	1744	198.9	4.26	287.87	2.02	1	1	development	membrane		Pf00078, Pf03732, Pf13975	353326	ENSMUSG00000085925.2; ENSMUSG00000098639.2	Rtl1	12; CHR_MG4180_PATCH				0	High	1	Phospho [S1737(100); S1739(100)]
A2AJI0	MAP7 domain-containing protein 1 OS=Mus musculus OX=10090 GN=Map7d1 PE=1 SV=1	2.25	0.5	-2.06654	846	93.2	10.15	232	2.92	1	1	cell organization and biogenesis	cytoplasm;cytoskeleton;cytosol	structural molecule activity		245877	ENSMUSG00000028849.17	Map7d1; Mtap7d1	4				0	High	1	Phospho [S127(99.1)]
Q9D0I8	mRNA turnover protein 4 homolog OS=Mus musculus OX=10090 GN=Mrto4 PE=1 SV=1	6.5	3	-1.01209	239	27.5	8.54		2.78		1	cell organization and biogenesis;metabolic process	cytoplasm;nucleus	RNA binding	Pf00466	69902	ENSMUSG00000028741.13	Mrto4	4				0	High	1	Phospho [S225(100); S233(98.9); S239(98.9)]
Q9D0B0	Serine/arginine-rich splicing factor 9 OS=Mus musculus OX=10090 GN=Srsf9 PE=1 SV=1	0.5	2	2.10339	222	25.6	8.65	192.18	2.13	1	1	metabolic process;regulation of biological process;response to stimulus	nucleus	protein binding;RNA binding	Pf00076, Pf13893, Pf14259	108014	ENSMUSG00000029538.14	Srsf9	5	Spliceosome; Herpes simplex infection	mRNA processing	mRNA Splicing - Major Pathway; mRNA 3'-end processing; Cleavage of Growing Transcript in the Termination Region ; Transport of Mature mRNA derived from an Intron-Containing Transcript	14	High	1	Met-loss+Acetyl [N-Term]; Phospho [S3(99.7)]; Acetyl [N-Term]
Q9CWX9	Probable ATP-dependent RNA helicase DDX47 OS=Mus musculus OX=10090 GN=Ddx47 PE=2 SV=2	0.5	2	2.10339	455	50.6	9.1		4.59		1	cell death;metabolic process;regulation of biological process;response to stimulus	cytoplasm;membrane;nucleus	catalytic activity;nucleotide binding;RNA binding	Pf00270, Pf00271	67755	ENSMUSG00000030204.10	Ddx47	6			Major pathway of rRNA processing in the nucleolus and cytosol	4	High	1	Met-loss+Acetyl [N-Term]; Phospho [S9(99.2)]
Q91WK0	Leucine-rich repeat flightless-interacting protein 2 OS=Mus musculus OX=10090 GN=Lrrfip2 PE=1 SV=1	0.5	2	2.10339	415	47.1	5.68	502.85	4.57	1	1	metabolic process;regulation of biological process;response to stimulus		protein binding	Pf04111, Pf09738	71268		Lrrfip2	9				0	High	1	Phospho [S111(100)]
Q3UXZ9	Lysine-specific demethylase 5A OS=Mus musculus OX=10090 GN=Kdm5a PE=1 SV=2	0.5	2	2.10339	1690	192.1	6.39	114.9	0	1	2	cell organization and biogenesis;development;metabolic process;regulation of biological process	nucleus	catalytic activity;DNA binding;metal ion binding;protein binding	Pf00628, Pf01388, Pf02373, Pf02375, Pf02928, Pf08429	214899	ENSMUSG00000030180.15	Kdm5a	6			HDMs demethylate histones	3	High	1	Phospho [S1111(100)]
Q62048	Astrocytic phosphoprotein PEA-15 OS=Mus musculus OX=10090 GN=Pea15 PE=1 SV=1	0.5	2	2.10339	130	15	5.02	268.15	0	1	1	cell death;regulation of biological process;response to stimulus;transport	cytoplasm;cytosol;nucleus	protein binding	Pf01335	18611	ENSMUSG00000013698.12	Pea15a	1			RAF-independent MAPK1/3 activation; RAF/MAP kinase cascade; Interleukin-20 family signaling	9	High	1	Phospho [S116(100)]
Q5BL07	Peroxisome biogenesis factor 1 OS=Mus musculus OX=10090 GN=Pex1 PE=1 SV=2	0.5	2	2.10339	1284	141.3	6.35	379.17	4.44	1	1	cell organization and biogenesis;metabolic process;regulation of biological process;response to stimulus;transport	cytoplasm;cytosol;membrane	catalytic activity;nucleotide binding;protein binding;RNA binding	Pf00004, Pf00910, Pf05496, Pf06068, Pf07724, Pf07728, Pf09262, Pf09263, Pf13207, Pf14532	71382	ENSMUSG00000005907.14	Pex1	5	Peroxisome			1	High	1	Phospho [S1212(99.5)]
Q80X82	Symplekin OS=Mus musculus OX=10090 GN=Sympk PE=1 SV=2	0.5	2	2.10339	1288	142.5	6.05	528.92	5.92	1	1												0	High	1	Phospho [S1260(100)]
E9PZJ8	Activating signal cointegrator 1 complex subunit 3 OS=Mus musculus OX=10090 GN=Ascc3 PE=1 SV=1	0.5	2	2.10339	2198	250.4	7.02	139.03	0	1	1	cell proliferation;metabolic process;regulation of biological process;response to stimulus	cytosol;membrane;nucleus	catalytic activity;nucleotide binding;RNA binding	Pf00270, Pf00271, Pf02889	77987	ENSMUSG00000038774.9	Ascc3	10				0	High	1	Phospho [S2197(100)]
O88587	Catechol O-methyltransferase OS=Mus musculus OX=10090 GN=Comt PE=1 SV=2	0.5	2	2.10339	265	29.5	5.83	255.15	2.66	1	1	cell communication;metabolic process;regulation of biological process;response to stimulus	cytoplasm;cytosol;membrane;mitochondrion	catalytic activity;metal ion binding	Pf01596, Pf12847, Pf13578, Pf13659	12846	ENSMUSG00000000326.12; ENSMUSG00000098892.8	Comt	16; CHR_MG3833_MG4220_PATCH	Steroid hormone biosynthesis; Metabolic pathways; Tyrosine metabolism; Dopaminergic synapse	Methylation; Metapathway biotransformation; Estrogen metabolism; Biogenic Amine Synthesis	Enzymatic degradation of Dopamine by monoamine oxidase; Enzymatic degradation of dopamine by COMT; Methylation	18	High	1	Phospho [S261(99.3)]
Q8BGU5	Cyclin-Y OS=Mus musculus OX=10090 GN=Ccny PE=1 SV=1	0.5	2	2.10339	341	39.4	7.2	397.25	3.31	1	1	cell division;regulation of biological process;response to stimulus	membrane;nucleus	enzyme regulator activity;protein binding	Pf00134	67974	ENSMUSG00000024286.7	Ccny	18				0	High	1	Phospho [S326(100)]
Q640M1	U3 small nucleolar RNA-associated protein 14 homolog A OS=Mus musculus OX=10090 GN=Utp14a PE=1 SV=1	0.5	2	2.10339	767	87.2	9.2		8.09		1	metabolic process	cytosol;nucleus	RNA binding	Pf04615	72554	ENSMUSG00000063785.12	Utp14a	X	Ribosome biogenesis in eukaryotes		Major pathway of rRNA processing in the nucleolus and cytosol	5	High	1	Phospho [S341(100); S343(100)]
Q9CZX9	ER membrane protein complex subunit 4 OS=Mus musculus OX=10090 GN=Emc4 PE=1 SV=1	0.5	2	2.10339	183	20.1	8.62	544.43	3.5	1	1	cell death;metabolic process	membrane		Pf06417	68032	ENSMUSG00000027131.3	Emc4	2				0	High	1	Phospho [S36(99.6)]
Q9ERG0	LIM domain and actin-binding protein 1 OS=Mus musculus OX=10090 GN=Lima1 PE=1 SV=3	0.5	2	2.10339	753	84	6.6		2.45		1	cell organization and biogenesis;regulation of biological process	cytoplasm;cytoskeleton	metal ion binding;protein binding	Pf00412	65970	ENSMUSG00000023022.13	Lima1	15				0	High	1	Phospho [S485(100); S488(100)]
Q60710	Deoxynucleoside triphosphate triphosphohydrolase SAMHD1 OS=Mus musculus OX=10090 GN=Samhd1 PE=1 SV=3	0.5	2	2.10339	658	75.8	7.93		8.48		2												0	High	1	Phospho [S49(100); T52(98.8)]
Q9R049	E3 ubiquitin-protein ligase AMFR OS=Mus musculus OX=10090 GN=Amfr PE=1 SV=2	0.5	2	2.10339	643	73.1	6.46	237.61	1.78	1	1	cell organization and biogenesis;metabolic process;regulation of biological process;response to stimulus	cytoplasm;endoplasmic reticulum;Golgi;membrane;nucleus	catalytic activity;metal ion binding;nucleotide binding;protein binding;receptor activity	Pf00097, Pf02845, Pf12678, Pf12861, Pf13639, Pf13920, Pf13923, Pf14634, Pf15227	23802		Amfr	8	Protein processing in endoplasmic reticulum		ER Quality Control Compartment (ERQC)	7	High	1	Phospho [S542(100)]
P26231	Catenin alpha-1 OS=Mus musculus OX=10090 GN=Ctnna1 PE=1 SV=1	0.5	2	2.10339	906	100	6.23	608.44	5.18	1	1	cell organization and biogenesis;regulation of biological process;response to stimulus	cytoplasm;cytoskeleton;cytosol;Golgi;membrane	protein binding;RNA binding;structural molecule activity	Pf01044	12385	ENSMUSG00000037815.6	Ctnna1	18	Endometrial cancer; Bacterial invasion of epithelial cells; Adherens junction; Arrhythmogenic right ventricular cardiomyopathy (ARVC); Tight junction; Hippo signaling pathway; Leukocyte transendothelial migration; Pathways in cancer	White fat cell differentiation	VEGFR2 mediated vascular permeability; RHO GTPases activate IQGAPs; Adherens junctions interactions; CDO in myogenesis	24	High	1	Phospho [S641(100)]
Q6IQX8	Zinc finger protein 219 OS=Mus musculus OX=10090 GN=Znf219 PE=1 SV=1	0.5	2	2.10339	726	77.7	9.17		10.18		1	development;metabolic process;regulation of biological process;response to stimulus	nucleus	DNA binding;metal ion binding	Pf00096, Pf13465, Pf14353	69890	ENSMUSG00000049295.16	Zfp219	14		PluriNetWork		1	High	1	Phospho [S702(100); S710(100)]
Q6PGG2	GEM-interacting protein OS=Mus musculus OX=10090 GN=Gmip PE=1 SV=1	0.5	2	2.10339	971	107.5	5.77	394.43	3.32	1	1	regulation of biological process;response to stimulus	cytosol;membrane	enzyme regulator activity;metal ion binding	Pf00130, Pf00620	78816	ENSMUSG00000036246.14	Gmip	8			Rho GTPase cycle	3	High	1	Phospho [S75(100)]
P52483	Ubiquitin-conjugating enzyme E2 E3 OS=Mus musculus OX=10090 GN=Ube2e3 PE=1 SV=2	0.5	2	2.10339	207	22.9	7.18		3.75		1	metabolic process;regulation of biological process	cytoplasm;nucleus	catalytic activity;nucleotide binding;protein binding	Pf00179	22193	ENSMUSG00000027011.14	Ube2e3	2	Ubiquitin mediated proteolysis		Synthesis of active ubiquitin: roles of E1 and E2 enzymes	5	High	1	Phospho [S8(100)]
Q8BQ33	Treslin OS=Mus musculus OX=10090 GN=Ticrr PE=1 SV=2	0.5	2	2.10339	1889	208.2	7.94	203.46	2.33	1	1	cell organization and biogenesis;metabolic process;regulation of biological process;response to stimulus	nucleus		Pf15292	77011	ENSMUSG00000046591.10	Ticrr	7				0	High	1	Phospho [T1186(99.3); S1187(99.3)]
Q91WL8	WW domain-containing oxidoreductase OS=Mus musculus OX=10090 GN=Wwox PE=1 SV=1	0.5	2	2.10339	414	46.5	7.02	402.36	3.12	1	1	cell death;cell differentiation;metabolic process;regulation of biological process;response to stimulus	cytoplasm;cytosol;Golgi;membrane;mitochondrion;nucleus	catalytic activity;protein binding	Pf00106, Pf00397, Pf04009, Pf08659, Pf13460, Pf13561	80707	ENSMUSG00000004637.15	Wwox	8			Activation of the TFAP2 (AP-2) family of transcription factors; Negative regulation of activity of TFAP2 (AP-2) family transcription factors; Nuclear signaling by ERBB4	10	High	1	Phospho [T12(100); S14(100)]
Q99JP7	Glutathione hydrolase 7 OS=Mus musculus OX=10090 GN=Ggt7 PE=1 SV=2	0.5	2	2.10339	662	70.2	5.06	329.36	2.6	1	1	metabolic process;regulation of biological process	membrane	catalytic activity	Pf01019	207182	ENSMUSG00000027603.15	Ggt7	2	Taurine and hypotaurine metabolism; Metabolic pathways; Glutathione metabolism			3	High	1	Phospho [T56(100)]
O35526	Syntaxin-1A OS=Mus musculus OX=10090 GN=Stx1a PE=1 SV=3	3.25	6	0.987912	288	33	5.24	928.99	7.42	3	2	cell organization and biogenesis;regulation of biological process;response to stimulus;transport	membrane	protein binding	Pf00804, Pf05739, Pf14523	20907	ENSMUSG00000007207.10	Stx1a	5	Insulin secretion; Amphetamine addiction; SNARE interactions in vesicular transport; Synaptic vesicle cycle		Acetylcholine Neurotransmitter Release Cycle; LGI-ADAM interactions; Norepinephrine Neurotransmitter Release Cycle; Other interleukin signaling; GABA synthesis, release, reuptake and degradation; Glutamate Neurotransmitter Release Cycle	17	High	1	Phospho [S14(100)]
Q9CZ96	Zinc finger CCHC-type and RNA-binding motif-containing protein 1 OS=Mus musculus OX=10090 GN=Zcrb1 PE=1 SV=1	2.5	5	1.10339	217	24.6	8.54	259.41	2.16	1	1	metabolic process	nucleus;spliceosomal complex	metal ion binding;RNA binding	Pf00076, Pf00098, Pf13893, Pf14259	67197	ENSMUSG00000022635.9	Zcrb1	15		mRNA processing	mRNA Splicing - Minor Pathway	5	High	1	Phospho [S210(100); S216(100)]
Q9Z277	Tyrosine-protein kinase BAZ1B OS=Mus musculus OX=10090 GN=Baz1b PE=1 SV=2	9.25	13.25	0.621856	1479	170.5	8.6	342.76	33.9	1	3	cell organization and biogenesis;metabolic process;regulation of biological process;response to stimulus	chromosome;nucleus	catalytic activity;metal ion binding;nucleotide binding;protein binding	Pf00439, Pf00628, Pf10537, Pf15613, Pf15614	22385	ENSMUSG00000002748.7	Baz1b	5			B-WICH complex positively regulates rRNA expression	4	High	1	Phospho [S706(100); S709(100); T711(100); S1464(100)]
P59325	Eukaryotic translation initiation factor 5 OS=Mus musculus OX=10090 GN=Eif5 PE=1 SV=1	55.75	42.5	-0.28812	429	48.9	5.52		28.62		1	cell organization and biogenesis;metabolic process;regulation of biological process	cytoplasm;cytosol;membrane	nucleotide binding;protein binding;RNA binding	Pf01873, Pf02020	217869; 102641436	ENSMUSG00000021282.16	Eif5; LOC100047658; LOC102641436	12; 10	RNA transport	Translation Factors	Ribosomal scanning and start codon recognition; GTP hydrolysis and joining of the 60S ribosomal subunit	8	High	1	Phospho [S387(100); S388(100)]
Q8C1D8	Protein IWS1 homolog OS=Mus musculus OX=10090 GN=Iws1 PE=1 SV=1	32.5	23.5	-0.36439	766	85.2	4.67	5870.35	66.27	5	7	metabolic process;regulation of biological process;response to stimulus;transport	extracellular;nucleus	DNA binding	Pf03344, Pf05110, Pf05782, Pf08711, Pf09507	73473	ENSMUSG00000024384.4	Iws1	18			RNA Polymerase II Pre-transcription Events; Formation of RNA Pol II elongation complex	5	High	1	Phospho [S183(100); S185(100); S187(100); S196(100); S209(100); S222(100); S235(100); S277(100); S280(100); S343(100); S345(100); S366(100); S368(100); S372(100); S384(100); S386(100)]
Q3TKT4	Transcription activator BRG1 OS=Mus musculus OX=10090 GN=Smarca4 PE=1 SV=1	10	5.75	-0.694977	1613	181.3	8	1128.83	20.39	2	4	cell differentiation;cell organization and biogenesis;metabolic process;regulation of biological process	membrane;nucleus	catalytic activity;DNA binding;nucleotide binding;protein binding	Pf00176, Pf00270, Pf00271, Pf00439, Pf07529, Pf07533, Pf08880, Pf11496, Pf14619	20586	ENSMUSG00000032187.16	Smarca4	9		PluriNetWork; TNF-alpha NF-kB Signaling Pathway	Interleukin-7 signaling; RMTs methylate histone arginines; Formation of the beta-catenin:TCF transactivating complex; RUNX1 interacts with co-factors whose precise effect on RUNX1 targets is not known	18	High	1	Phospho [S655(75); S657(75); S660(75); S662(75); S695(100); S699(100); S1419(100); S1536(100); S1541(100); S1552(100)]
P49717	DNA replication licensing factor MCM4 OS=Mus musculus OX=10090 GN=Mcm4 PE=1 SV=1	2	0.5	-1.89661	862	96.7	7.2	176.76	2.21	1	1	metabolic process	membrane;nucleus	catalytic activity;DNA binding;nucleotide binding;protein binding	Pf00493, Pf07728, Pf14551	17217	ENSMUSG00000022673.4	Mcm4	16	DNA replication; Cell cycle	DNA Replication; G1 to S cell cycle control	Removal of licensing factors from origins; Activation of the pre-replicative complex; Assembly of the pre-replicative complex; Orc1 removal from chromatin; M/G1 Transition; Activation of ATR in response to replication stress; Regulation of DNA replication	22	High	1	Phospho [T19(100)]
Q8C9B9	Death-inducer obliterator 1 OS=Mus musculus OX=10090 GN=Dido1 PE=1 SV=4	2	0.5	-1.89661	2256	247	7.91		13.6		3	cell death;metabolic process;regulation of biological process;response to stimulus	cytoplasm;cytoskeleton;nucleus	metal ion binding;protein binding;RNA binding	Pf00628, Pf07500, Pf07744, Pf09770	23856	ENSMUSG00000038914.15	Dido1	2			Mus musculus biological processes; Meiotic Synapsis	2	High	1	Phospho [T107(100); S109(100); S112(99); T148(100); S149(100); S151(100)]
Q80U44	Zinc finger FYVE domain-containing protein 16 OS=Mus musculus OX=10090 GN=Zfyve16 PE=1 SV=2	2	0.5	-1.89661	1528	166.6	4.78	370.09	4.47	1	1	transport	cytoplasm;cytosol;endosome;membrane	metal ion binding;transporter activity	Pf01363, Pf11979	218441	ENSMUSG00000021706.14	Zfyve16	13	TGF-beta signaling pathway; Endocytosis		Signaling by BMP	5	High	1	Phospho [S927(99.4)]
Q7TQG1	Pleckstrin homology domain-containing family A member 6 OS=Mus musculus OX=10090 GN=Plekha6 PE=1 SV=1	2	0.5	-1.89661	1173	131.3	8.97	411.9	2.76	1	1				Pf00169, Pf14593, Pf15413	240753	ENSMUSG00000041757.16	Plekha6	1				0	High	1	Phospho [S901(99.5)]
Q62431	AT-rich interactive domain-containing protein 3A OS=Mus musculus OX=10090 GN=Arid3a PE=1 SV=1	2	0.5	-1.89661	601	64.1	5.01		11.5		1	metabolic process;regulation of biological process	cytoplasm;cytosol;membrane;nucleus	DNA binding;protein binding	Pf01388	13496	ENSMUSG00000019564.12	Arid3a	10				0	High	1	Phospho [S82(100); S89(100)]
Q8BMI4	Flap endonuclease GEN homolog 1 OS=Mus musculus OX=10090 GN=Gen1 PE=1 SV=2	2	0.5	-1.89661	908	101.7	7.65	389.76	3.78	1	1	metabolic process;regulation of biological process;response to stimulus	nucleus	catalytic activity;DNA binding;metal ion binding	Pf00752, Pf00867	209334	ENSMUSG00000051235.9	Gen1	12			Resolution of D-loop Structures through Holliday Junction Intermediates	7	High	1	Phospho [S794(100); S795(100)]
Q8CFC2	Myelin transcription factor 1 OS=Mus musculus OX=10090 GN=Myt1 PE=1 SV=1	2	0.5	-1.89661	1127	123.5	4.94		11.68		1	cell differentiation;cellular homeostasis;development;metabolic process;regulation of biological process	cytosol;nucleus	DNA binding;metal ion binding;protein binding	Pf01530, Pf08474	17932	ENSMUSG00000010505.15	Myt1	2				0	High	1	Phospho [S756(100); S759(100); S760(100)]
Q9DAZ9	Abscission/NoCut checkpoint regulator OS=Mus musculus OX=10090 GN=Zfyve19 PE=1 SV=2	2	0.5	-1.89661	389	43.2	6.54		0		1	cell division;regulation of biological process	cytoplasm;cytoskeleton	metal ion binding	Pf01363	72008	ENSMUSG00000068580.11	Zfyve19	2				0	High	1	Phospho [S69(100)]
Q8BH50	Uncharacterized protein C18orf25 homolog OS=Mus musculus OX=10090 PE=1 SV=1	2	0.5	-1.89661	245	26.4	5.19	518.25	6.54	1	1				Pf15303	212163		8030462N17Rik	18				0	High	1	Phospho [S66(99)]
Q7TN58	Transmembrane channel-like protein 8 OS=Mus musculus OX=10090 GN=Tmc8 PE=1 SV=2	2	0.5	-1.89661	722	82.3	9.38	306.65	2.78	1	1	regulation of biological process;transport	cytoplasm;endoplasmic reticulum;Golgi;membrane	protein binding;transporter activity	Pf07810	217356	ENSMUSG00000050106.17	Tmc8	11				0	High	1	Phospho [S658(100); S663(99.4)]
Q91YM2	Rho GTPase-activating protein 35 OS=Mus musculus OX=10090 GN=Arhgap35 PE=1 SV=3	2	0.5	-1.89661	1499	170.3	6.61	260.78	1.94	1	1	cell communication;cell organization and biogenesis;cellular component movement;metabolic process;regulation of biological process;response to stimulus	cytoplasm;cytoskeleton;cytosol;membrane;nucleus	catalytic activity;DNA binding;enzyme regulator activity;nucleotide binding;protein binding	Pf00071, Pf00620, Pf02421	232906	ENSMUSG00000058230.12	Grlf1; Arhgap35	7	Regulation of actin cytoskeleton; Platelet activation; Leukocyte transendothelial migration; Focal adhesion	Regulation of Actin Cytoskeleton	PTK6 Regulates RHO GTPases, RAS GTPase and MAP kinases; Rho GTPase cycle; Sema4D mediated inhibition of cell attachment and migration	16	High	1	Phospho [S589(100)]
Q922D4	Serine/threonine-protein phosphatase 6 regulatory subunit 3 OS=Mus musculus OX=10090 GN=Ppp6r3 PE=1 SV=1	2	0.5	-1.89661	844	94.6	4.58	217.29	2.09	1	1	regulation of biological process	cytoplasm;cytosol;membrane;nucleus	protein binding	Pf04499	52036	ENSMUSG00000024908.14	Ppp6r3	19			COPII (Coat Protein 2) Mediated Vesicle Transport	8	High	1	Phospho [S588(100)]
Q8VDG3	Poly(A)-specific ribonuclease PARN OS=Mus musculus OX=10090 GN=Parn PE=1 SV=1	2	0.5	-1.89661	624	71.5	5.97		4.72		1	metabolic process;regulation of biological process	cytoplasm;nucleus	catalytic activity;metal ion binding;protein binding;RNA binding	Pf01424, Pf04857, Pf08675	74108		Parn	16	RNA degradation			1	High	1	Phospho [S569(100)]
Q62187	Transcription termination factor 1 OS=Mus musculus OX=10090 GN=Ttf1 PE=1 SV=2	2	0.5	-1.89661	859	97.7	9.38		7.06		2	cell differentiation;cell organization and biogenesis;metabolic process;regulation of biological process	cytosol;membrane;nucleus	DNA binding;protein binding	Pf13921	22130	ENSMUSG00000026803.17	Ttf1	2	Thyroid hormone synthesis		Mus musculus biological processes; NoRC negatively regulates rRNA expression; RNA Polymerase I Transcription Termination; RNA Polymerase I Transcription Initiation; Surfactant metabolism	10	High	1	Phospho [S460(100); S845(100)]
Q99LD4	COP9 signalosome complex subunit 1 OS=Mus musculus OX=10090 GN=Gps1 PE=1 SV=1	2	0.5	-1.89661	471	53.4	6.84	536.22	5.5	1	1	metabolic process	cytoplasm;nucleus	protein binding	Pf01399, Pf10602	209318		Gps1	11				0	High	1	Phospho [S448(99.5)]
P28028	Serine/threonine-protein kinase B-raf OS=Mus musculus OX=10090 GN=Braf PE=1 SV=4	2	0.5	-1.89661	751	82.5	7.68	426.93	4.74	1	1												0	High	1	Phospho [S431(99.5)]
Q9Z1N2	Origin recognition complex subunit 1 OS=Mus musculus OX=10090 GN=Orc1 PE=1 SV=2	2	0.5	-1.89661	840	95	9.1		0		1	metabolic process;regulation of biological process	cytosol;membrane;nucleus	DNA binding;nucleotide binding	Pf00004, Pf01426, Pf09079, Pf13191, Pf13401	18392	ENSMUSG00000028587.18	Orc1	4	Cell cycle	DNA Replication; G1 to S cell cycle control	CDC6 association with the ORC:origin complex; Removal of licensing factors from origins; Activation of the pre-replicative complex; CDT1 association with the CDC6:ORC:origin complex; Orc1 removal from chromatin; Assembly of the ORC complex at the origin of replication; M/G1 Transition; Activation of ATR in response to replication stress; Regulation of DNA replication; Association of licensing fac…	25	High	1	Phospho [S403(100); S406(100); S408(100)]
Q9EP82	tRNA (guanine-N(7)-)-methyltransferase non-catalytic subunit WDR4 OS=Mus musculus OX=10090 GN=Wdr4 PE=1 SV=2	2	0.5	-1.89661	413	45.7	6.44	269.62	2.88	1	1	metabolic process	cytosol;nucleus	catalytic activity;protein binding		57773		Wdr4	17				0	High	1	Phospho [S397(100)]
Q3UDW8	Heparan-alpha-glucosaminide N-acetyltransferase OS=Mus musculus OX=10090 GN=Hgsnat PE=1 SV=2	2	0.5	-1.89661	656	72.5	8.27	391.77	2.27	1	1	cell organization and biogenesis;transport	membrane;vacuole	catalytic activity		52120	ENSMUSG00000037260.8	Hgsnat	8	Lysosome; Glycosaminoglycan degradation; Metabolic pathways		HS-GAG degradation; Neutrophil degranulation	11	High	1	Phospho [S238(99.7)]
A2AJT4	Arginine/serine-rich protein PNISR OS=Mus musculus OX=10090 GN=Pnisr PE=1 SV=1	2	0.5	-1.89661	805	92.1	10.01	120.52	14.33	1	2		cytosol;nucleus	RNA binding		66625	ENSMUSG00000028248.15	Sfrs18; Pnisr	4				0	High	1	Phospho [S211(100); S290(100); S304(99.6)]
Q6QI06	Rapamycin-insensitive companion of mTOR OS=Mus musculus OX=10090 GN=Rictor PE=1 SV=2	2	0.5	-1.89661	1708	191.4	7.23	461.24	3.32	1	1	cell organization and biogenesis;development;metabolic process;regulation of biological process;response to stimulus		enzyme regulator activity;protein binding	Pf14663, Pf14664, Pf14665, Pf14666, Pf14668	78757	ENSMUSG00000050310.8	Rictor	15	mTOR signaling pathway		PIP3 activates AKT signaling; VEGFR2 mediated vascular permeability; CD28 dependent PI3K/Akt signaling; Regulation of TP53 Degradation	20	High	1	Phospho [S21(100)]
P47911	60S ribosomal protein L6 OS=Mus musculus OX=10090 GN=Rpl6 PE=1 SV=3	2	0.5	-1.89661	296	33.5	10.7	250.68	3.38	1	1	cell organization and biogenesis;metabolic process	cytoplasm;membrane;nucleus;ribosome	protein binding;RNA binding;structural molecule activity	Pf01159, Pf03868	19988	ENSMUSG00000029614.13	Rpl6	5	Ribosome	Cytoplasmic Ribosomal Proteins; TNF-alpha NF-kB Signaling Pathway	L13a-mediated translational silencing of Ceruloplasmin expression; Nonsense Mediated Decay (NMD) independent of the Exon Junction Complex (EJC); Nonsense Mediated Decay (NMD) enhanced by the Exon Junction Complex (EJC); GTP hydrolysis and joining of the 60S ribosomal subunit; Formation of a pool of free 40S subunits; Major pathway of rRNA processing in the nucleolus and cytosol; SRP-dependent cot…	18	High	1	Phospho [S21(100)]
Q9Z248	Zinc finger protein AEBP2 OS=Mus musculus OX=10090 GN=Aebp2 PE=1 SV=2	2	0.5	-1.89661	504	52.9	5.33	314.17	2.09	1	1	cell organization and biogenesis;metabolic process;regulation of biological process	nucleus	DNA binding;metal ion binding	Pf13465	11569	ENSMUSG00000030232.17	Aebp2	6			PKMTs methylate histone lysines; PRC2 methylates histones and DNA	6	High	1	Phospho [S21(100); S24(100)]
Q9QY81	Nuclear pore membrane glycoprotein 210 OS=Mus musculus OX=10090 GN=Nup210 PE=1 SV=2	2	0.5	-1.89661	1886	204	6.65	371.27	2.74	1	1	transport	endoplasmic reticulum;membrane;nucleus	protein binding		54563	ENSMUSG00000030091.17	Nup210	6	RNA transport		Transcriptional regulation by small RNAs; SUMOylation of RNA binding proteins; snRNP Assembly; SUMOylation of chromatin organization proteins; Nuclear Pore Complex (NPC) Disassembly; Regulation of Glucokinase by Glucokinase Regulatory Protein; Transport of Mature mRNA derived from an Intron-Containing Transcript; SUMOylation of DNA damage response and repair proteins; SUMOylation of DNA replicati…	29	High	1	Phospho [S1839(100); T1844(100)]
Q69ZK6	Probable JmjC domain-containing histone demethylation protein 2C OS=Mus musculus OX=10090 GN=Jmjd1c PE=1 SV=3	2	0.5	-1.89661	2350	260.5	8.07	413.72	3.54	1	1	cell organization and biogenesis;metabolic process;regulation of biological process	chromosome;nucleus	catalytic activity;DNA binding;metal ion binding	Pf02373	108829	ENSMUSG00000037876.17	Jmjd1c	10	Transcriptional misregulation in cancer		Factors involved in megakaryocyte development and platelet production	3	High	1	Phospho [S1789(100)]
Q9CXV0	Insulin gene enhancer protein ISL-2 OS=Mus musculus OX=10090 GN=Isl2 PE=1 SV=2	2	0.5	-1.89661	359	39.7	8.19	182.26	1.66	1	1	cell differentiation;cellular component movement;development;regulation of biological process	nucleus	DNA binding;metal ion binding;protein binding	Pf00046, Pf00412, Pf05920	104360	ENSMUSG00000032318.12	Isl2	9				0	High	1	Phospho [S157(100)]
Q9QZQ1	Afadin OS=Mus musculus OX=10090 GN=Afdn PE=1 SV=3	2	0.5	-1.89661	1820	206.4	6.32	401.8	3.5	1	1	cell differentiation;cell organization and biogenesis;regulation of biological process;response to stimulus	cytoplasm;cytosol;membrane	protein binding	Pf00498, Pf00595, Pf00788, Pf01843	17356	ENSMUSG00000068036.14	Mllt4; Afdn	17	Adherens junction; Tight junction; Leukocyte transendothelial migration; Rap1 signaling pathway; Ras signaling pathway; cAMP signaling pathway		Adherens junctions interactions	10	High	1	Phospho [S1182(100)]
Q8BZ32	Putative Polycomb group protein ASXL2 OS=Mus musculus OX=10090 GN=Asxl2 PE=1 SV=1	0.5	1.75	1.91074	1370	147	8.81		2.9		1	metabolic process;regulation of biological process	nucleus	DNA binding;metal ion binding;protein binding	Pf05066, Pf13919, Pf13922	75302		Asxl2	12				0	High	1	Phospho [S1121(100)]
Q9D4J7	PHD finger protein 6 OS=Mus musculus OX=10090 GN=Phf6 PE=1 SV=1	0.5	1.75	1.91074	364	41.1	8.73		2.61		1	metabolic process;regulation of biological process	chromosome;nucleus	DNA binding;metal ion binding;protein binding;RNA binding	Pf13771, Pf13832	70998	ENSMUSG00000025626.16	Phf6	X				0	High	1	Phospho [S155(99.3)]
Q6PIJ4	Nuclear factor related to kappa-B-binding protein OS=Mus musculus OX=10090 GN=Nfrkb PE=1 SV=1	0.5	1.75	1.91074	1296	138.7	9.22	152.72	1.83	1	2	metabolic process;regulation of biological process;response to stimulus	nucleus	DNA binding;protein binding	Pf14465	235134	ENSMUSG00000042185.14	Nfrkb	9			UCH proteinases; DNA Damage Recognition in GG-NER	8	High	1	Phospho [S228(100)]
Q8CFE3	REST corepressor 1 OS=Mus musculus OX=10090 GN=Rcor1 PE=1 SV=3	0.5	1.75	1.91074	480	52.7	7.03	375.16	6.71	1	2	cell differentiation;cell organization and biogenesis;metabolic process;regulation of biological process	nucleus	DNA binding;protein binding	Pf00249, Pf01448	217864	ENSMUSG00000037896.17	Rcor1	12			Factors involved in megakaryocyte development and platelet production	2	High	1	Phospho [S454(100)]
P58742	Aladin OS=Mus musculus OX=10090 GN=Aaas PE=1 SV=1	0.5	1.75	1.91074	546	59.4	6.87		0		1	response to stimulus;transport	cytosol;membrane;nucleus	protein binding	Pf00400	223921	ENSMUSG00000036678.7	Aaas	15	RNA transport		Transcriptional regulation by small RNAs; SUMOylation of RNA binding proteins; snRNP Assembly; SUMOylation of chromatin organization proteins; Nuclear Pore Complex (NPC) Disassembly; Regulation of Glucokinase by Glucokinase Regulatory Protein; Transport of Mature mRNA derived from an Intron-Containing Transcript; SUMOylation of DNA damage response and repair proteins; SUMOylation of DNA replicati…	29	High	1	Phospho [S495(100)]
Q8K039	Uncharacterized protein KIAA1143 homolog OS=Mus musculus OX=10090 PE=1 SV=1	0.5	1.75	1.91074	155	17.5	8.48		6.74		1				Pf15377	66202	ENSMUSG00000032551.7	1110059G10Rik	9				0	High	1	Phospho [S50(100)]
O70194	Eukaryotic translation initiation factor 3 subunit D OS=Mus musculus OX=10090 GN=Eif3d PE=1 SV=2	0.5	1.75	1.91074	548	63.9	6.05		2.24		1	cell organization and biogenesis;metabolic process;regulation of biological process	cytoplasm;membrane	RNA binding	Pf05091	55944	ENSMUSG00000016554.8	Eif3d	15	RNA transport	Translation Factors	Formation of a pool of free 40S subunits; L13a-mediated translational silencing of Ceruloplasmin expression; Ribosomal scanning and start codon recognition; Formation of the ternary complex, and subsequently, the 43S complex; Translation initiation complex formation; GTP hydrolysis and joining of the 60S ribosomal subunit	13	High	1	Phospho [S521(98); T548(100)]
Q6ZPI0	Protein Jade-1 OS=Mus musculus OX=10090 GN=Jade1 PE=1 SV=2	0.5	1.75	1.91074	834	93.8	7.69	300.93	2.83	1	1	cell death;cell organization and biogenesis;metabolic process;regulation of biological process	cytoplasm;cytoskeleton;cytosol;membrane;nucleus	metal ion binding;protein binding	Pf00628, Pf10513, Pf13771, Pf13831, Pf13832, Pf15446	269424	ENSMUSG00000025764.14	Phf17; Jade1	3		PluriNetWork	HATs acetylate histones	4	High	1	Phospho [S735(100)]
Q9WVA2	Mitochondrial import inner membrane translocase subunit Tim8 A OS=Mus musculus OX=10090 GN=Timm8a1 PE=1 SV=1	0.5	1.75	1.91074	97	11	5.16	176.6	1.78	1	1	transport	membrane;mitochondrion	metal ion binding	Pf02953	30058	ENSMUSG00000048007.4	Timm8a1	X				0	High	1	Phospho [S96(100)]
O08550	Histone-lysine N-methyltransferase 2B OS=Mus musculus OX=10090 GN=Kmt2b PE=1 SV=3	8.5	4.75	-0.736147	2713	294.6	8.1	411.65	14.28	2	5	cell differentiation;cell organization and biogenesis;metabolic process;regulation of biological process;response to stimulus	nucleus	catalytic activity;DNA binding;metal ion binding;protein binding	Pf00628, Pf00856, Pf02008, Pf05964, Pf05965, Pf13771, Pf13832	75410	ENSMUSG00000006307.16	Kmt2b; Wbp7	7	Lysine degradation		RUNX1 regulates genes involved in megakaryocyte differentiation and platelet function; PKMTs methylate histone lysines	9	High	1	Phospho [S1098(100); S1101(100); S1170(100); S1927(100); T2064(100); S2066(100); S2346(100)]
Q3TFK5	G patch domain-containing protein 4 OS=Mus musculus OX=10090 GN=Gpatch4 PE=1 SV=1	4	6.5	0.803828	415	46.5	9.39	871.6	8.38	2	2	cell differentiation		RNA binding	Pf01585	66614	ENSMUSG00000028069.16	Gpatch4	3				0	High	1	Phospho [S130(100); S258(99.6)]
P35689	DNA repair protein complementing XP-G cells homolog OS=Mus musculus OX=10090 GN=Ercc5 PE=1 SV=4	2.25	4.25	1.02093	1170	130.6	5.35	300.63	7.11	1	2	metabolic process;regulation of biological process;response to stimulus	nucleus	catalytic activity;DNA binding;metal ion binding;protein binding	Pf00752, Pf00867	22592		Ercc5	1		PluriNetWork		1	High	1	Phospho [S156(100); S157(100); S341(100)]
P08775	DNA-directed RNA polymerase II subunit RPB1 OS=Mus musculus OX=10090 GN=Polr2a PE=1 SV=3	6.25	3.25	-0.840028	1970	217	7.37	685.35	15.82	1	4	metabolic process;regulation of biological process;response to stimulus	cytoplasm;nucleus	catalytic activity;DNA binding;metal ion binding;protein binding;RNA binding	Pf00623, Pf04983, Pf04990, Pf04992, Pf04997, Pf04998, Pf05000	20020	ENSMUSG00000005198.15	Polr2a	11	Epstein-Barr virus infection; Huntington's disease; Herpes simplex infection; Metabolic pathways; RNA polymerase; Pyrimidine metabolism; Purine metabolism	Estrogen signaling; Purine metabolism; mRNA processing; Eukaryotic Transcription Initiation	mRNA Capping; RNA Polymerase II Transcription Initiation; Transcriptional regulation by small RNAs; RNA Polymerase II Pre-transcription Events; Formation of RNA Pol II elongation complex ; mRNA Splicing - Major Pathway; Formation of TC-NER Pre-Incision Complex; RNA Pol II CTD phosphorylation and interaction with CE; FGFR2 alternative splicing; mRNA Splicing - Minor Pathway; Dual incision in TC-NE…	45	High	1	Phospho [T1812; T1817; S1836; S1857(100); T1891(98.6); S1892(98.6); S1906(98.6); S1913(100); S1917(100); S1927(100); S1931(100); S3835(99.6)]
P14869	60S acidic ribosomal protein P0 OS=Mus musculus OX=10090 GN=Rplp0 PE=1 SV=3	24	17	-0.394111	317	34.2	6.25	1508.46	12.34	2	2	response to stimulus;transport	cytoplasm;cytosol;endoplasmic reticulum;membrane;nucleus;ribosome	RNA binding;structural molecule activity	Pf00428, Pf00466	11837	ENSMUSG00000067274.10	Rplp0	5	Ribosome	Cytoplasmic Ribosomal Proteins	L13a-mediated translational silencing of Ceruloplasmin expression; Nonsense Mediated Decay (NMD) independent of the Exon Junction Complex (EJC); Nonsense Mediated Decay (NMD) enhanced by the Exon Junction Complex (EJC); GTP hydrolysis and joining of the 60S ribosomal subunit; Formation of a pool of free 40S subunits; Major pathway of rRNA processing in the nucleolus and cytosol; SRP-dependent cot…	17	High	1	Phospho [S304(100); S307(100)]
Q8BI84	Transport and Golgi organization protein 1 homolog OS=Mus musculus OX=10090 GN=Mia3 PE=1 SV=2	2.5	4.5	0.951386	1930	213.5	4.75	166.59	5.69	1	2	cell organization and biogenesis;cellular component movement;regulation of biological process;response to stimulus;transport	endoplasmic reticulum;membrane	protein binding;transporter activity	Pf02463, Pf05483, Pf05557, Pf05622, Pf06409, Pf07653, Pf10174, Pf11559, Pf13166, Pf13851	338366		Mia3	1				0	High	1	Phospho [S1458(100); S1733(100)]
Q9JLV1	BAG family molecular chaperone regulator 3 OS=Mus musculus OX=10090 GN=Bag3 PE=1 SV=2	7.75	10.75	0.575457	577	61.8	7.27	1052.33	15.14	3	4	cell death;regulation of biological process;response to stimulus	cytoplasm;cytosol;membrane;nucleus	enzyme regulator activity;nucleotide binding;protein binding	Pf00397, Pf02179	29810	ENSMUSG00000030847.8	Bag3	7				0	High	1	Phospho [S179(99.4); S201(99.6); S270(100); S274(100); T291(100); S297(100)]
Q61699	Heat shock protein 105 kDa OS=Mus musculus OX=10090 GN=Hsph1 PE=1 SV=2	3.5	5.75	0.819596	858	96.3	5.53	142.07	7.1	1	2	metabolic process;regulation of biological process;response to stimulus	cytoplasm;cytosol;extracellular;nucleus	enzyme regulator activity;nucleotide binding;protein binding	Pf00012	15505	ENSMUSG00000029657.15	Hsph1	5	Protein processing in endoplasmic reticulum			1	High	1	Phospho [S558(100); S810(100)]
O54916	RalBP1-associated Eps domain-containing protein 1 OS=Mus musculus OX=10090 GN=Reps1 PE=1 SV=2	6.25	9	0.629458	795	86.5	5.58		12.82		2	transport	membrane	metal ion binding;protein binding	Pf12763, Pf13499	19707	ENSMUSG00000019854.17	Reps1	10		EGFR1 Signaling Pathway	Cargo recognition for clathrin-mediated endocytosis	5	High	1	Phospho [S474(98.8); S482(97.7); S536(98.7); S557(98.7)]
P70288	Histone deacetylase 2 OS=Mus musculus OX=10090 GN=Hdac2 PE=1 SV=1	38.5	29.25	-0.293033	488	55.3	5.91	6241.29	50.52	3	3	cell differentiation;cell organization and biogenesis;metabolic process;regulation of biological process;response to stimulus	chromosome;cytoplasm;nucleus	catalytic activity;DNA binding;protein binding;RNA binding	Pf00850	15182		Hdac2	10	Cell cycle; Longevity regulating pathway - multiple species; Huntington's disease; Pathways in cancer; Transcriptional misregulation in cancer; Alcoholism; Notch signaling pathway; Viral carcinogenesis; Thyroid hormone signaling pathway; Chronic myeloid leukemia; Epstein-Barr virus infection	Estrogen signaling; PluriNetWork; TNF-alpha NF-kB Signaling Pathway; Delta-Notch Signaling Pathway; Notch Signaling Pathway; Histone modifications	Mus musculus biological processes; NoRC negatively regulates rRNA expression	19	High	1	Phospho [S422(100); S424(100)]
Q9Z204	Heterogeneous nuclear ribonucleoproteins C1/C2 OS=Mus musculus OX=10090 GN=Hnrnpc PE=1 SV=1	3.5	1.5	-1.119	313	34.4	5.05		6.45		1	cell differentiation;cell organization and biogenesis;metabolic process;regulation of biological process	cytoskeleton;cytosol;extracellular;membrane;nucleus;spliceosomal complex	DNA binding;enzyme regulator activity;protein binding;RNA binding	Pf00076, Pf13893, Pf14259	15381	ENSMUSG00000060373.14	Hnrnpc	14	Spliceosome	mRNA processing	mRNA Splicing - Major Pathway; SUMOylation of RNA binding proteins	11	High	1	Phospho [S268(100)]
Q64511	DNA topoisomerase 2-beta OS=Mus musculus OX=10090 GN=Top2b PE=1 SV=2	17.5	21.25	0.383497	1612	181.8	8.29	1890.86	49.97	3	8	cell organization and biogenesis;cellular component movement;metabolic process;regulation of biological process;response to stimulus	chromosome;cytosol;nucleus	catalytic activity;DNA binding;metal ion binding;nucleotide binding;protein binding	Pf00204, Pf00521, Pf01751, Pf02518, Pf08070, Pf13589	21974	ENSMUSG00000017485.10	Top2b	14	Platinum drug resistance		SUMOylation of DNA replication proteins	6	High	1	Phospho [S1324(100); S1330(100); S1332(100); S1363(99.6); S1376(100); S1387(100); S1400(100); S1448(100); S1453(100); S1509(100); S1511(100)]
A2AJK6	Chromodomain-helicase-DNA-binding protein 7 OS=Mus musculus OX=10090 GN=Chd7 PE=1 SV=1	2	3.75	1.01028	2986	333.9	6.47		7.34		1	cell differentiation;cell organization and biogenesis;metabolic process;regulation of biological process;response to stimulus	nucleus	catalytic activity;DNA binding;nucleotide binding;protein binding	Pf00176, Pf00270, Pf00271, Pf00385, Pf03153, Pf07223, Pf07533, Pf09606	320790	ENSMUSG00000041235.11	Chd7	4				0	High	1	Phospho [S2945(100)]
Q8BHK9	DNA excision repair protein ERCC-6-like OS=Mus musculus OX=10090 GN=Ercc6l PE=1 SV=1	1.75	0.5	-1.70397	1240	138.8	5.21		0		1	cell division;cell organization and biogenesis;metabolic process	chromosome;membrane	catalytic activity;DNA binding;nucleotide binding;protein binding	Pf00176, Pf00270, Pf00271, Pf11496	236930	ENSMUSG00000051220.2	Ercc6l	X			Resolution of Sister Chromatid Cohesion; Amplification of signal from unattached kinetochores via a MAD2 inhibitory signal; Separation of Sister Chromatids; RHO GTPases Activate Formins	16	High	1	Phospho [T992(98.3); S998(98.2); S1001(98.2)]
Q9ES00	Ubiquitin conjugation factor E4 B OS=Mus musculus OX=10090 GN=Ube4b PE=1 SV=3	1.75	0.5	-1.70397	1173	133.2	6.07	226.69	2.2	1	2	cell organization and biogenesis;metabolic process;regulation of biological process;response to stimulus	cytoplasm;nucleus	catalytic activity;nucleotide binding;protein binding	Pf04564, Pf10408	63958	ENSMUSG00000028960.18	Ube4b	4	Ubiquitin mediated proteolysis; Protein processing in endoplasmic reticulum			2	High	1	Phospho [T27(98.7); S31(100); S78(97.9); S79(96)]
Q9DBR7	Protein phosphatase 1 regulatory subunit 12A OS=Mus musculus OX=10090 GN=Ppp1r12a PE=1 SV=2	1.75	0.5	-1.70397	1029	114.9	5.49		10.4		1	cell organization and biogenesis;metabolic process;regulation of biological process;response to stimulus	chromosome;cytoplasm;cytoskeleton;cytosol	catalytic activity;enzyme regulator activity;protein binding	Pf00023, Pf03961, Pf12796, Pf13606, Pf13637, Pf13857	17931	ENSMUSG00000019907.10	Ppp1r12a	10	Platelet activation; Proteoglycans in cancer; Oxytocin signaling pathway; cGMP-PKG signaling pathway; Regulation of actin cytoskeleton; cAMP signaling pathway; Focal adhesion; Vascular smooth muscle contraction	Regulation of Actin Cytoskeleton; Focal Adhesion	RHO GTPases activate PAKs; Regulation of PLK1 Activity at G2/M Transition; RHO GTPases activate PKNs	20	High	1	Phospho [S861(100); S870(100)]
Q6NV83	U2 snRNP-associated SURP motif-containing protein OS=Mus musculus OX=10090 GN=U2surp PE=1 SV=3	1.75	0.5	-1.70397	1029	118.2	8.47		3.99		1	metabolic process	nucleus	RNA binding	Pf00076, Pf01805, Pf08312, Pf13893, Pf14259	67958	ENSMUSG00000032407.14	U2surp	9	Spliceosome	mRNA processing	mRNA Splicing - Major Pathway	6	High	1	Phospho [S788(100); S800(100)]
Q921E6	Polycomb protein EED OS=Mus musculus OX=10090 GN=Eed PE=1 SV=1	1.75	0.5	-1.70397	441	50.2	7.03		3.52		1	cell organization and biogenesis;metabolic process;regulation of biological process	chromosome;cytosol;nucleus	catalytic activity;DNA binding;protein binding	Pf00400	13626	ENSMUSG00000030619.9	Eed	7		PluriNetWork	Regulation of PTEN gene transcription; Oxidative Stress Induced Senescence; PKMTs methylate histone lysines; Transcriptional Regulation by E2F6; PRC2 methylates histones and DNA	19	High	1	Phospho [S34(99.9); S43(99.8); S46(96.2)]
Q3UFM5	Nucleolar MIF4G domain-containing protein 1 OS=Mus musculus OX=10090 GN=Nom1 PE=1 SV=2	1.75	0.5	-1.70397	854	95.9	8.87		12.56		1	cell differentiation	nucleus	protein binding;RNA binding	Pf02847, Pf02854	433864	ENSMUSG00000001569.10	Nom1	5				0	High	1	Phospho [S313(99.4); S314(100); S315(100)]
Q6PDM2	Serine/arginine-rich splicing factor 1 OS=Mus musculus OX=10090 GN=Srsf1 PE=1 SV=3	1.75	0.5	-1.70397	248	27.7	10.36		2.99		1	cell differentiation;cell organization and biogenesis;metabolic process;regulation of biological process;transport	cytoplasm;nucleus;spliceosomal complex	protein binding;RNA binding	Pf00076, Pf13893, Pf14259	110809	ENSMUSG00000018379.17; ENSMUSG00000098301.6	Srsf1; LOC102641923	11; CHR_MG3829_PATCH	Spliceosome; Herpes simplex infection	mRNA processing	mRNA Splicing - Major Pathway; mRNA Splicing - Minor Pathway; mRNA 3'-end processing; Cleavage of Growing Transcript in the Termination Region ; Transport of Mature mRNA derived from an Intron-Containing Transcript	15	High	1	Phospho [S199(100); S201(100); S205(100)]
P41234	ATP-binding cassette sub-family A member 2 OS=Mus musculus OX=10090 GN=Abca2 PE=1 SV=4	1.75	0.5	-1.70397	2434	270.3	6.76		2.92		2	metabolic process;regulation of biological process;response to stimulus;transport	endosome;membrane;vacuole	catalytic activity;nucleotide binding;transporter activity	Pf00005, Pf12698, Pf12730, Pf13304, Pf13558	11305		Abca2	2				0	High	1	Phospho [S1238(97.1); T2411(100)]
E9Q5C9	Nucleolar and coiled-body phosphoprotein 1 OS=Mus musculus OX=10090 GN=Nolc1 PE=1 SV=1	5.75	8.25	0.624221	702	73.7	9.36	292.03	2.9	1	1	cell organization and biogenesis;regulation of biological process	cytoplasm;nucleus	protein binding;RNA binding	Pf05022	70769	ENSMUSG00000015176.9	Nolc1	19				0	High	1	Phospho [T610(100); T613(100)]
A6H619	PHD and RING finger domain-containing protein 1 OS=Mus musculus OX=10090 GN=Phrf1 PE=1 SV=2	3	1.25	-1.15965	1682	184	8.59		2.53		2	metabolic process	membrane;nucleus	metal ion binding;protein binding	Pf00097, Pf00628, Pf12678, Pf13639, Pf13923, Pf15227	101471	ENSMUSG00000038611.17	Phrf1	7				0	High	1	Phospho [S97(100); S98(100); S102(98.1); S914(100); S919(98.9)]
P43274	Histone H1.4 OS=Mus musculus OX=10090 GN=H1-4 PE=1 SV=2	4.75	7	0.662816	219	22	11.11	192.87	10.82	1	2	cell organization and biogenesis;metabolic process;regulation of biological process	chromosome;nucleus	DNA binding;metal ion binding;nucleotide binding;protein binding;RNA binding	Pf00538	50709	ENSMUSG00000051627.2	Hist1h1e	13				0	High	1	Met-loss [N-Term]; Phospho [T18(100)]; Met-loss+Acetyl [N-Term]
P36916	Guanine nucleotide-binding protein-like 1 OS=Mus musculus OX=10090 GN=Gnl1 PE=1 SV=4	3.5	5.5	0.755465	607	68.7	5.68	693	8.64	1	1	response to stimulus	nucleus	catalytic activity;nucleotide binding	Pf01926, Pf02421	14670	ENSMUSG00000024429.9	Gnl1	17				0	High	1	Phospho [T48(100); T50(100); S51(100)]
Q9JHS9	Spliceosome-associated protein CWC15 homolog OS=Mus musculus OX=10090 GN=Cwc15 PE=1 SV=1	14.75	18	0.390671	229	26.6	5.71		97.01		1	metabolic process	mitochondrion;nucleus;spliceosomal complex	RNA binding	Pf04889	66070	ENSMUSG00000004096.9	Cwc15	9	Spliceosome		mRNA Splicing - Major Pathway	5	High	1	Phospho [T110(100); S121(100)]
O08810	116 kDa U5 small nuclear ribonucleoprotein component OS=Mus musculus OX=10090 GN=Eftud2 PE=1 SV=1	0.5	1.5	1.68835	971	109.3	5		3.91		1	metabolic process	cytosol;membrane;nucleus;spliceosomal complex	catalytic activity;nucleotide binding;protein binding;RNA binding	Pf00009, Pf00679, Pf03144, Pf03764, Pf14492	20624	ENSMUSG00000020929.14	Eftud2	11	Spliceosome	mRNA processing	mRNA Splicing - Major Pathway; mRNA Splicing - Minor Pathway	7	High	1	Acetyl [N-Term]; Phospho [S19(100)]
Q6A026	Sister chromatid cohesion protein PDS5 homolog A OS=Mus musculus OX=10090 GN=Pds5a PE=1 SV=3	0.5	1.5	1.68835	1332	150.2	7.85	181.61	3.61	1	2	cell division;cell organization and biogenesis;metabolic process;regulation of biological process;response to stimulus	chromosome;membrane;nucleus			71521		Pds5a	5				0	High	1	Phospho [S1194(100); T1207(100)]
P53564	Homeobox protein cut-like 1 OS=Mus musculus OX=10090 GN=Cux1 PE=1 SV=3	0.5	1.5	1.68835	1515	165.5	6.32		4.2		1	cell differentiation;cell organization and biogenesis;cellular component movement;development;metabolic process;regulation of biological process;transport	cytoplasm;cytoskeleton;Golgi;membrane;nucleus	catalytic activity;DNA binding;motor activity;protein binding;transporter activity	Pf00046, Pf00261, Pf00769, Pf01496, Pf01576, Pf02376, Pf02463, Pf03938, Pf04111, Pf04156, Pf05557, Pf05622, Pf05667, Pf05920, Pf06160, Pf07902, Pf09726, Pf09787, Pf10174, Pf10186, Pf11559, Pf12128, Pf12729, Pf12795, Pf13166, Pf13514, Pf13851, Pf15066, Pf15397	13047		Cux1	5				0	High	1	Phospho [S1332(100)]
Q99PI5	Phosphatidate phosphatase LPIN2 OS=Mus musculus OX=10090 GN=Lpin2 PE=1 SV=2	0.5	1.5	1.68835	893	99.6	5.47	347.78	6.57	1	2	metabolic process;regulation of biological process	cytoplasm;cytosol;endoplasmic reticulum;membrane;nucleus	catalytic activity	Pf04571, Pf08235	64898	ENSMUSG00000024052.17	Lpin2	17	Glycerophospholipid metabolism; Glycerolipid metabolism; Metabolic pathways	Adipogenesis genes	Triglyceride biosynthesis; Synthesis of PC; Synthesis of PE	12	High	1	Phospho [S186(100); S187(100); S243(99.7)]
Q3UMQ8	H/ACA ribonucleoprotein complex non-core subunit NAF1 OS=Mus musculus OX=10090 GN=Naf1 PE=1 SV=2	0.5	1.5	1.68835	489	53.2	5.16		2.85		1	cell organization and biogenesis;metabolic process;regulation of biological process	cytoplasm;nucleus	RNA binding	Pf04410	234344		Naf1	8				0	High	1	Phospho [S308(100)]
Q8R3P7	Clusterin-associated protein 1 OS=Mus musculus OX=10090 GN=Cluap1 PE=1 SV=1	0.5	1.5	1.68835	413	47.9	4.84	158.84	0	1	1	cell organization and biogenesis;cellular component movement;regulation of biological process;response to stimulus;transport	nucleus		Pf10234	76779	ENSMUSG00000014232.14	Cluap1	16			Intraflagellar transport	3	High	1	Phospho [S409(100)]
Q6ZWQ0	Nesprin-2 OS=Mus musculus OX=10090 GN=Syne2 PE=1 SV=2	0.5	1.5	1.68835	6874	782.2	5.33		4.64		1	cell organization and biogenesis;cellular component movement;regulation of biological process;transport	cytoplasm;cytoskeleton;endoplasmic reticulum;membrane;mitochondrion;nucleus;organelle lumen	protein binding	Pf00307, Pf00435, Pf10541, Pf11971	319565	ENSMUSG00000063450.14	Syne2	12		Ovarian Infertility Genes	Mus musculus biological processes; Meiotic Synapsis	3	High	1	Phospho [S6348(100)]
Q14C51	Pentatricopeptide repeat domain-containing protein 3, mitochondrial OS=Mus musculus OX=10090 GN=Ptcd3 PE=1 SV=2	0.5	1.5	1.68835	685	77.7	5.88		7.87		1	cell organization and biogenesis;metabolic process;regulation of biological process	cytosol;membrane;mitochondrion;ribosome	RNA binding	Pf12854, Pf13041	69956	ENSMUSG00000063884.6	Ptcd3	6			Mitochondrial translation termination; Mitochondrial translation elongation	5	High	1	Phospho [S680(100)]
Q60876	Eukaryotic translation initiation factor 4E-binding protein 1 OS=Mus musculus OX=10090 GN=Eif4ebp1 PE=1 SV=3	0.5	1.5	1.68835	117	12.3	5.15		0		1	metabolic process;regulation of biological process;response to stimulus	cytoplasm;cytosol;nucleus	protein binding;translation regulator activity	Pf05456	13685	ENSMUSG00000031490.6	Eif4ebp1	8	ErbB signaling pathway; AMPK signaling pathway; Insulin signaling pathway; Choline metabolism in cancer; HIF-1 signaling pathway; Acute myeloid leukemia; EGFR tyrosine kinase inhibitor resistance; PI3K-Akt signaling pathway; Longevity regulating pathway; mTOR signaling pathway; RNA transport	ErbB signaling pathway; Hypertrophy Model; Focal Adhesion-PI3K-Akt-mTOR-signaling pathway; Translation Factors; IL-6 signaling Pathway; Alpha6-Beta4 Integrin Signaling Pathway; Insulin Signaling	Activation of the mRNA upon binding of the cap-binding complex and eIFs, and subsequent binding to 43S; mTORC1-mediated signalling	26	High	1	Phospho [T45(98.4)]
Q9WV70	Nucleolar complex protein 2 homolog OS=Mus musculus OX=10090 GN=Noc2l PE=1 SV=2	31.75	24	-0.300333	747	85.4	5.97	2367.39	23.6	1	2	cell death;cell organization and biogenesis;metabolic process;regulation of biological process;response to stimulus	cytosol;nucleus	protein binding;RNA binding	Pf03715	57741		Noc2l	4				0	High	1	Phospho [S673(100); S674(100); S679(99.6)]
P51859	Hepatoma-derived growth factor OS=Mus musculus OX=10090 GN=Hdgf PE=1 SV=2	15.75	19	0.374036	237	26.3	4.83	1958.62	24.48	2	3	metabolic process;regulation of biological process	cytoplasm;extracellular;nucleus	DNA binding;nucleotide binding;protein binding;RNA binding	Pf00855	15191	ENSMUSG00000004897.16	Hdgf	3				0	High	1	Phospho [S132(100); S133(100); S165(100)]
P26645	Myristoylated alanine-rich C-kinase substrate OS=Mus musculus OX=10090 GN=Marcks PE=1 SV=2	7	9.5	0.543961	309	29.6	4.34	460.22	52.81	1	4	cell organization and biogenesis	cytoplasm;cytoskeleton;membrane;nucleus	protein binding		17118	ENSMUSG00000069662.5	Marcks	10	MicroRNAs in cancer; Fc gamma R-mediated phagocytosis		Acetylcholine regulates insulin secretion	6	High	1	Phospho [S27(100); S63(100); S122(100); S125(98.8); S128(97)]
Q9R0U0	Serine/arginine-rich splicing factor 10 OS=Mus musculus OX=10090 GN=Srsf10 PE=1 SV=2	16.5	19.75	0.362775	262	31.3	11.27	1669.79	14.61	4	4	cell organization and biogenesis;metabolic process;regulation of biological process;transport	cytosol;nucleus	protein binding;RNA binding	Pf00076, Pf13893, Pf14259	14105	ENSMUSG00000028676.17	Srsf10	4	Spliceosome	mRNA processing		2	High	1	Phospho [S129(100); S131(100); S133(100)]
Q62318	Transcription intermediary factor 1-beta OS=Mus musculus OX=10090 GN=Trim28 PE=1 SV=3	5.5	7.75	0.598153	834	88.8	5.77	531.97	4.86	1	1	cell organization and biogenesis;defense response;metabolic process;regulation of biological process;response to stimulus	chromosome;nucleus	catalytic activity;DNA binding;metal ion binding;protein binding;RNA binding	Pf00628, Pf00643	21849	ENSMUSG00000005566.14	Trim28	7		PluriNetWork	Generic Transcription Pathway	4	High	1	Phospho [S473(100)]
O70251	Elongation factor 1-beta OS=Mus musculus OX=10090 GN=Eef1b PE=1 SV=5	160	136.5	-0.125782	225	24.7	4.69	1953.31	435.48	1	3	metabolic process;response to stimulus	cytoplasm;endoplasmic reticulum	protein binding;RNA binding	Pf00736, Pf14497	55949	ENSMUSG00000025967.16	Eef1b2	1		Translation Factors	Eukaryotic Translation Elongation	4	High	1	Phospho [S106(100)]
P43276	Histone H1.5 OS=Mus musculus OX=10090 GN=H1-5 PE=1 SV=2	17.75	21	0.345959	223	22.6	10.92	5308.63	57.7	1	2	cell organization and biogenesis	chromosome;nucleus	DNA binding;protein binding	Pf00538	56702	ENSMUSG00000058773.2	Hist1h1b	13				0	High	1	Met-loss [N-Term]; Phospho [S2(99.5); S18(100)]; Met-loss+Acetyl [N-Term]; Acetyl [N-Term]
P58871	182 kDa tankyrase-1-binding protein OS=Mus musculus OX=10090 GN=Tnks1bp1 PE=1 SV=2	10.75	7	-0.515521	1720	181.7	4.88	2026.87	17.42	4	4	metabolic process;regulation of biological process;response to stimulus	chromosome;cytoplasm;cytoskeleton;nucleus	protein binding	Pf15327	228140	ENSMUSG00000033955.12	Tnks1bp1	2			TP53 regulates transcription of additional cell cycle genes whose exact role in the p53 pathway remain uncertain; Deadenylation of mRNA	9	High	1	Phospho [T533(100); S763(100); S1373(98.9); S1375(100); S1611(100); S1612(100)]
P03975	IgE-binding protein OS=Mus musculus OX=10090 GN=Iap PE=2 SV=1	4	2	-0.896611	557	62.7	9.31	702.87	5.74	1	1	metabolic process		protein binding	Pf00607, Pf00665								0	High	1	Phospho [S178(100)]
Q01320	DNA topoisomerase 2-alpha OS=Mus musculus OX=10090 GN=Top2a PE=1 SV=2	59	47.75	-0.201826	1528	172.7	8.6	2145.65	72.18	2	7	cell differentiation;cell division;cell organization and biogenesis;metabolic process;regulation of biological process;response to stimulus	chromosome;nucleus	catalytic activity;DNA binding;metal ion binding;nucleotide binding;protein binding;RNA binding	Pf00204, Pf00521, Pf01751, Pf02449, Pf02518, Pf08070	21973	ENSMUSG00000020914.17	Top2a	11	Platinum drug resistance		SUMOylation of DNA replication proteins	6	High	1	Phospho [S1291(100); S1293(100); S1295(100); T1323(98.6); S1333(100); T1350(100); S1388(99); S1521(100)]
Q99PP7	E3 ubiquitin-protein ligase TRIM33 OS=Mus musculus OX=10090 GN=Trim33 PE=1 SV=2	6	3.5	-0.674219	1142	123.8	6.74	680.43	19.24	2	3	metabolic process;regulation of biological process	nucleus	catalytic activity;DNA binding;metal ion binding;protein binding	Pf00439, Pf00628, Pf00643, Pf13639	94093		Trim33	3		PluriNetWork		1	High	1	Phospho [T1117(100); S1120(100); S1134(100)]
P34022	Ran-specific GTPase-activating protein OS=Mus musculus OX=10090 GN=Ranbp1 PE=1 SV=2	3.5	5.25	0.688351	203	23.6	5.22		13.55		1	cell organization and biogenesis;metabolic process;regulation of biological process;response to stimulus;transport	cytoplasm;cytosol;nucleus	enzyme regulator activity;protein binding	Pf00638	19385	ENSMUSG00000005732.14; ENSMUSG00000099164.8	Ranbp1	16; CHR_MG3833_MG4220_PATCH	HTLV-I infection; Viral carcinogenesis			2	High	1	Phospho [S14(99.6); T15(99.2)]
O08539	Myc box-dependent-interacting protein 1 OS=Mus musculus OX=10090 GN=Bin1 PE=1 SV=1	3.75	5.5	0.65593	588	64.4	5.03	531	5.14	1	1	cell differentiation;cell organization and biogenesis;development;regulation of biological process;transport	cytoplasm;cytosol;membrane;nucleus	protein binding	Pf00018, Pf03114, Pf07653, Pf14604	30948	ENSMUSG00000024381.15	Bin1	18	Endocytosis; Fc gamma R-mediated phagocytosis		Clathrin-mediated endocytosis	5	High	1	Phospho [S296(100); S304(100)]
Q5PSV9	Mediator of DNA damage checkpoint protein 1 OS=Mus musculus OX=10090 GN=Mdc1 PE=1 SV=1	7.75	10	0.471121	1707	184.6	5.19	257.2	30.24	1	6	metabolic process;response to stimulus	chromosome;nucleus	protein binding;structural molecule activity	Pf00498, Pf00533, Pf03154, Pf05109, Pf06070	240087		Mdc1	17				0	High	1	Phospho [S168(100); S442(98.3); T444(100); S1443(100); T1480(100)]
Q05915	GTP cyclohydrolase 1 OS=Mus musculus OX=10090 GN=Gch1 PE=1 SV=1	5.5	7.5	0.550848	241	27	8.27	1238.7	12.58	2	2	cell organization and biogenesis;metabolic process;regulation of biological process;response to stimulus	cytoplasm;cytosol;membrane;nucleus	catalytic activity;metal ion binding;nucleotide binding;protein binding	Pf01227	14528	ENSMUSG00000037580.9	Gch1	14	Folate biosynthesis; Metabolic pathways		eNOS activation and regulation; Tetrahydrobiopterin (BH4) synthesis, recycling, salvage and regulation	6	High	1	Phospho [S24(100); S51(100)]
Q91XU0	ATPase WRNIP1 OS=Mus musculus OX=10090 GN=Wrnip1 PE=1 SV=2	1.5	2.75	0.977858	660	71.7	6.18		5.46		1	metabolic process;regulation of biological process;response to stimulus	membrane;nucleus	catalytic activity;DNA binding;metal ion binding;nucleotide binding;protein binding;RNA binding	Pf00004, Pf00006, Pf00308, Pf00910, Pf03215, Pf04851, Pf05496, Pf07724, Pf07728, Pf12002, Pf13173, Pf13177, Pf13191, Pf13401	78903	ENSMUSG00000021400.6	Wrnip1	13				0	High	1	Phospho [S75(100); S91(100); S92(100)]
Q91VK1	Basic leucine zipper and W2 domain-containing protein 2 OS=Mus musculus OX=10090 GN=Bzw2 PE=1 SV=1	32.75	25.5	-0.257609	419	48	6.68	1828.14	13.67	2	2	cell differentiation;development	cytoplasm;membrane	protein binding	Pf02020	66912	ENSMUSG00000020547.4	Bzw2	12				0	High	1	Phospho [S412(99.3); S419(100)]
Q80Y44	Probable ATP-dependent RNA helicase DDX10 OS=Mus musculus OX=10090 GN=Ddx10 PE=1 SV=2	1.5	0.5	-1.48157	875	100.7	7.75	124.92	6.25	1	1	metabolic process	cytoplasm	catalytic activity;nucleotide binding;RNA binding	Pf00270, Pf00271, Pf13959	77591	ENSMUSG00000053289.8	Ddx10	9				0	High	1	Phospho [T69(100); T587(100)]
Q8BJ37	Tyrosyl-DNA phosphodiesterase 1 OS=Mus musculus OX=10090 GN=Tdp1 PE=1 SV=2	1.5	0.5	-1.48157	609	68.6	7.81		3.7		1	metabolic process;response to stimulus	cytoplasm;membrane;nucleus	catalytic activity;DNA binding	Pf06087	104884		Tdp1	12				0	High	1	Phospho [S90(98.7); S91(98.7)]
Q9CXL3	Uncharacterized protein C7orf50 homolog OS=Mus musculus OX=10090 PE=1 SV=3	1.5	0.5	-1.48157	195	22.2	9.39		4.72		1			RNA binding	Pf10180	73212	ENSMUSG00000053553.11	3110082I17Rik	5				0	High	1	Phospho [S52(100)]
Q9QXS1	Plectin OS=Mus musculus OX=10090 GN=Plec PE=1 SV=3	1.5	0.5	-1.48157	4691	533.9	5.96		2.18		1	cell organization and biogenesis;response to stimulus	cytoplasm;cytoskeleton;cytosol;membrane	protein binding;RNA binding;structural molecule activity	Pf00307, Pf00681, Pf03501, Pf07812, Pf11971	18810	ENSMUSG00000022565.15	Plec	15		Alpha6-Beta4 Integrin Signaling Pathway; EGFR1 Signaling Pathway	Type I hemidesmosome assembly; Caspase-mediated cleavage of cytoskeletal proteins; Assembly of collagen fibrils and other multimeric structures	13	High	1	Phospho [S4389(75); S4391(75); S4392(75); S4393(75)]
Q8BHZ4	Zinc finger protein 592 OS=Mus musculus OX=10090 GN=Znf592 PE=1 SV=3	1.5	0.5	-1.48157	1262	137.4	7.96	411.57	3.47	1	1	metabolic process;regulation of biological process	nucleus	DNA binding;metal ion binding;protein binding		233410	ENSMUSG00000005621.11	Zfp592	7				0	High	1	Phospho [S39(100)]
P97434	Myosin phosphatase Rho-interacting protein OS=Mus musculus OX=10090 GN=Mprip PE=1 SV=2	1.5	0.5	-1.48157	1024	116.3	6.21	161.5	3.25	1	2	regulation of biological process	cytoplasm;cytoskeleton;cytosol	protein binding	Pf00169	26936	ENSMUSG00000005417.17	Mprip	11				0	High	1	Phospho [S289(98.6); S294(97.3); T295(98.6)]
Q9DB28	Ribonuclease P/MRP protein subunit POP5 OS=Mus musculus OX=10090 GN=Pop5 PE=1 SV=1	1.5	0.5	-1.48157	169	19.3	7.9		0		1	metabolic process	nucleus	catalytic activity	Pf01900	117109	ENSMUSG00000060152.14	Pop5	5	RNA transport; Ribosome biogenesis in eukaryotes			2	High	1	Phospho [S157(100); S159(100)]
Q3U3N0	Mesoderm induction early response protein 2 OS=Mus musculus OX=10090 GN=Mier2 PE=2 SV=1	1.5	0.5	-1.48157	541	59.2	4.51		3.56		1	cell organization and biogenesis;metabolic process;regulation of biological process	cytoplasm;nucleus	catalytic activity;DNA binding;protein binding	Pf00249, Pf01448	70427	ENSMUSG00000042570.14	Mier2	10				0	High	1	Phospho [S132(100); S141(97.4); S142(97.4)]
Q9CU65	Zinc finger MYM-type protein 2 OS=Mus musculus OX=10090 GN=Zmym2 PE=1 SV=3	1.5	0.5	-1.48157	1376	154.5	6.37		2.39		1	cell organization and biogenesis;development;metabolic process;regulation of biological process	cytoplasm;nucleus	DNA binding;metal ion binding;protein binding	Pf06467, Pf08394, Pf12012	76007	ENSMUSG00000021945.8	Zmym2	14		PluriNetWork		1	High	1	Phospho [S1051(100); S1055(98.1); S1060(99); S1063(100)]
P70333	Heterogeneous nuclear ribonucleoprotein H2 OS=Mus musculus OX=10090 GN=Hnrnph2 PE=1 SV=1	6	8	0.518426	449	49.2	6.3	867.71	7.61	1	1		cytosol;membrane;nucleus	RNA binding	Pf00076, Pf08080, Pf14259	56258	ENSMUSG00000045427.13	Hnrnph2	X		mRNA processing	mRNA Splicing - Major Pathway	5	High	1	Phospho [S104(100)]
Q9JMG7	Hepatoma-derived growth factor-related protein 3 OS=Mus musculus OX=10090 GN=Hdgfl3 PE=1 SV=2	8.75	11	0.433537	202	22.4	8.4		50.2		2	cell organization and biogenesis;cell proliferation;regulation of biological process	cytoplasm;cytosol;extracellular;nucleus	protein binding	Pf00855	29877	ENSMUSG00000025104.13	Hdgfrp3; Hdgfl3	7				0	High	1	Phospho [S121(100); S122(100)]
P50580	Proliferation-associated protein 2G4 OS=Mus musculus OX=10090 GN=Pa2g4 PE=1 SV=3	27.25	21	-0.272478	394	43.7	6.86	3182.61	24.74	1	1	metabolic process;regulation of biological process	cytoplasm;membrane;nucleus	DNA binding;protein binding;RNA binding	Pf00557	18813	ENSMUSG00000025364.13	Pa2g4	10			Neutrophil degranulation	3	High	1	Met-loss+Acetyl [N-Term]; Phospho [S2(100); T11(100)]; Acetyl [N-Term]
Q8VDQ9	Protein KRI1 homolog OS=Mus musculus OX=10090 GN=Kri1 PE=1 SV=3	4.5	6.25	0.57732	704	82	5.12	362.29	19.51	1	2	metabolic process		RNA binding	Pf05178, Pf12936	215194		Kri1	9				0	High	1	Phospho [S142(100); S177(100); S178(100); S182(100)]
P62908	40S ribosomal protein S3 OS=Mus musculus OX=10090 GN=Rps3 PE=1 SV=1	3	4.5	0.688351	243	26.7	9.66	552.4	5.32	1	1	cell death;cell division;cell organization and biogenesis;metabolic process;regulation of biological process;response to stimulus	cytoplasm;cytoskeleton;cytosol;endoplasmic reticulum;membrane;mitochondrion;nucleus;organelle lumen;ribosome	catalytic activity;DNA binding;protein binding;RNA binding;structural molecule activity	Pf00189, Pf07650	27050	ENSMUSG00000030744.13	Rps3	7	Ribosome	Cytoplasmic Ribosomal Proteins	L13a-mediated translational silencing of Ceruloplasmin expression; Nonsense Mediated Decay (NMD) independent of the Exon Junction Complex (EJC); Nonsense Mediated Decay (NMD) enhanced by the Exon Junction Complex (EJC); Ribosomal scanning and start codon recognition; GTP hydrolysis and joining of the 60S ribosomal subunit; Formation of a pool of free 40S subunits; SRP-dependent cotranslational pr…	18	High	1	Phospho [T221(99.5)]
Q5U3K5	Rab-like protein 6 OS=Mus musculus OX=10090 GN=Rabl6 PE=1 SV=2	4.75	6.5	0.555901	725	79.8	5.53	444.35	8.31	1	2	regulation of biological process;response to stimulus	cytoplasm;nucleus	nucleotide binding	Pf00025, Pf00071, Pf08477	227624	ENSMUSG00000015087.14	Rabl6	2				0	High	1	Phospho [S480(100); S482(100); S483(100); S594(100); T597(100)]
Q2VPQ9	Chromatin modification-related protein MEAF6 OS=Mus musculus OX=10090 GN=Meaf6 PE=1 SV=1	4.75	6.5	0.555901	191	21.6	9.32		28.82		2	cell organization and biogenesis;metabolic process;regulation of biological process	chromosome;cytosol;nucleus		Pf09340	70088	ENSMUSG00000028863.13	Meaf6	4			HATs acetylate histones; Regulation of TP53 Activity through Acetylation	9	High	1	Phospho [S118(99.3); T120(100); S122(100); S125(95.9)]
P57776	Elongation factor 1-delta OS=Mus musculus OX=10090 GN=Eef1d PE=1 SV=3	4.75	2.75	-0.685107	281	31.3	5.02		20.53		2	metabolic process;regulation of biological process;response to stimulus	cytoplasm;cytosol;endoplasmic reticulum;nucleus	DNA binding;protein binding;RNA binding;signal transducer activity	Pf00736	66656		Eef1d	15	Herpes simplex infection	Translation Factors		2	High	1	Phospho [S162(100)]
O55022	Membrane-associated progesterone receptor component 1 OS=Mus musculus OX=10090 GN=Pgrmc1 PE=1 SV=4	5	6.75	0.536348	195	21.7	4.7	445.17	9.24	1	2	regulation of biological process;response to stimulus	endoplasmic reticulum;membrane		Pf00173	53328	ENSMUSG00000006373.10	Pgrmc1	X			Neutrophil degranulation	3	High	1	Phospho [S181(100)]
Q3TYA6	M-phase phosphoprotein 8 OS=Mus musculus OX=10090 GN=Mphosph8 PE=1 SV=1	3.25	4.75	0.650877	858	97.4	5.85	290.3	6.39	1	2	metabolic process;regulation of biological process	chromosome;cytoplasm;cytosol;membrane;nucleus	catalytic activity;protein binding	Pf00023, Pf00385, Pf12796, Pf13606, Pf13637, Pf13857	75339	ENSMUSG00000079184.10	Mphosph8	14				0	High	1	Phospho [S85(99.2); S136(100); S138(100)]
Q9JIS5	Synaptic vesicle glycoprotein 2A OS=Mus musculus OX=10090 GN=Sv2a PE=1 SV=1	2	3.25	0.803828	742	82.6	5.57		6.34		1	cell communication;cellular homeostasis;regulation of biological process;transport	endoplasmic reticulum;membrane	protein binding;receptor activity;transporter activity	Pf00083, Pf07690, Pf13599	64051	ENSMUSG00000038486.9	Sv2a	3	ECM-receptor interaction			1	High	1	Phospho [S80(100); S81(100); T84(100)]
Q99PP2	Zinc finger protein 318 OS=Mus musculus OX=10090 GN=Znf318 PE=1 SV=3	2	3.25	0.803828	2237	246.2	7.01	125.91	0	1	1												0	High	1	Phospho [S732(100)]
Q9QYB5	Gamma-adducin OS=Mus musculus OX=10090 GN=Add3 PE=1 SV=2	9.25	6.25	-0.462208	706	78.7	5.95	2453.61	24.5	4	4	response to stimulus	chromosome;cytoplasm;cytoskeleton;membrane	protein binding;structural molecule activity	Pf00596	27360	ENSMUSG00000025026.14	Add3	19			Miscellaneous transport and binding events	2	High	1	Phospho [S677(100); S681(100); S693(100)]
P53569	CCAAT/enhancer-binding protein zeta OS=Mus musculus OX=10090 GN=Cebpz PE=1 SV=2	9.25	6.25	-0.462208	1052	120.2	5.74	253.9	32.51	1	4	metabolic process;regulation of biological process	nucleus	DNA binding;RNA binding	Pf03914	12607		Cebpz	17				0	High	1	Met-loss+Acetyl [N-Term]; Phospho [S2(100); S629(100); S641(100)]; Acetyl [N-Term]
P97452	Ribosome biogenesis protein BOP1 OS=Mus musculus OX=10090 GN=Bop1 PE=1 SV=1	0.5	1.25	1.42532	732	82.5	6.28		6.2		1	cell organization and biogenesis;cell proliferation;metabolic process;regulation of biological process	nucleus	protein binding;RNA binding	Pf00400, Pf08145	12181	ENSMUSG00000022557.10	Bop1	15			Major pathway of rRNA processing in the nucleolus and cytosol	4	High	1	Phospho [S112(100); S113(100)]
O08580	Steroid hormone receptor ERR1 OS=Mus musculus OX=10090 GN=Esrra PE=1 SV=4	0.5	1.25	1.42532	422	45.4	6.38		6.29		1	metabolic process;regulation of biological process;response to stimulus	cytoskeleton;nucleus	DNA binding;metal ion binding;protein binding;receptor activity;signal transducer activity	Pf00104, Pf00105	26379	ENSMUSG00000024955.13	Esrra	19		Mitochondrial Gene Expression; Nuclear Receptors	Nuclear Receptor transcription pathway	6	High	1	Phospho [S19(100); T29(99.4)]
Q0VGB7	Serine/threonine-protein phosphatase 4 regulatory subunit 2 OS=Mus musculus OX=10090 GN=Ppp4r2 PE=1 SV=1	0.5	1.25	1.42532	417	46.5	4.56		5.54		1	cell differentiation;metabolic process;regulation of biological process	cytoplasm;cytoskeleton;nucleus	enzyme regulator activity;protein binding	Pf09184	232314		Ppp4r2	6				0	High	1	Phospho [S226(100)]
Q8BSS9	Liprin-alpha-2 OS=Mus musculus OX=10090 GN=Ppfia2 PE=1 SV=2	0.5	1.25	1.42532	1257	143.1	6.11		3.08		1	cellular component movement;regulation of biological process	cell surface;cytoplasm	catalytic activity;motor activity;protein binding	Pf00261, Pf00536, Pf00769, Pf01576, Pf02463, Pf04156, Pf05557, Pf05622, Pf06008, Pf06785, Pf07647, Pf09726, Pf09728, Pf09731, Pf10168, Pf10234, Pf12072, Pf12128, Pf12718, Pf13514, Pf13851, Pf13868, Pf15619	327814		Ppfia2	10				0	High	1	Phospho [S257(100); S260(100)]
Q810A7	ATP-dependent RNA helicase DDX42 OS=Mus musculus OX=10090 GN=Ddx42 PE=1 SV=3	0.5	1.25	1.42532	929	101.9	6.98		2.41		1	metabolic process;regulation of biological process	cytoplasm;cytosol;membrane;nucleus	catalytic activity;nucleotide binding;RNA binding	Pf00270, Pf00271, Pf13307	72047	ENSMUSG00000020705.6	Ddx42	11	Spliceosome		mRNA Splicing - Major Pathway; mRNA Splicing - Minor Pathway	6	High	1	Phospho [S96(99.5)]
Q8VDM1	Zinc finger CCCH-type with G patch domain-containing protein OS=Mus musculus OX=10090 GN=Zgpat PE=1 SV=1	0.5	1.25	1.42532	511	56.4	5.33		2.74		1	metabolic process;regulation of biological process	membrane;nucleus	DNA binding;metal ion binding	Pf00642, Pf01585	229007	ENSMUSG00000027582.16	Zgpat	2				0	High	1	Phospho [T280(100)]
Q8BU14	Translocation protein SEC62 OS=Mus musculus OX=10090 GN=Sec62 PE=1 SV=1	0.5	1.25	1.42532	398	45.6	7.31		9.07		1	cell organization and biogenesis;transport	endoplasmic reticulum;membrane	transporter activity	Pf03839	69276	ENSMUSG00000027706.8	Sec62	3	Protein export; Protein processing in endoplasmic reticulum		XBP1(S) activates chaperone genes	6	High	1	Phospho [T375(100)]
Q9R0A5	Serine/threonine-protein kinase Nek3 OS=Mus musculus OX=10090 GN=Nek3 PE=1 SV=2	0.5	1.25	1.42532	511	57.4	6.87		4.85		1	cell division;cell organization and biogenesis;metabolic process;regulation of biological process	cytoplasm	catalytic activity;metal ion binding;nucleotide binding	Pf00069, Pf07714, Pf14531	23954	ENSMUSG00000031478.16	Nek3	8				0	High	1	Phospho [T477(100)]
Q9WTU0	Lysine-specific demethylase PHF2 OS=Mus musculus OX=10090 GN=Phf2 PE=1 SV=2	7	4.5	-0.534041	1096	120.7	9.17	1009.66	21.5	3	5	cell organization and biogenesis;metabolic process;regulation of biological process	chromosome;cytosol;nucleus	catalytic activity;metal ion binding;protein binding	Pf00628, Pf02373, Pf13621	18676	ENSMUSG00000038025.7	Phf2	13			HDMs demethylate histones	3	High	1	Phospho [S474(100); T478(98.7); S677(100); S726(97.5); S729(97.5); S730(97.5); S876(100); S893(100); S899(99.1)]
Q8BH07	ADP-ribosylation factor-like protein 6-interacting protein 6 OS=Mus musculus OX=10090 GN=Arl6ip6 PE=1 SV=1	2.25	3.5	0.740819	226	24.9	7.77	112.47	0	1	1		membrane	protein binding	Pf15062	65103	ENSMUSG00000026960.6	Arl6ip6	2				0	High	1	Met-loss+Acetyl [N-Term]; Phospho [S2(100)]; Acetyl [N-Term]
Q9EST3	Eukaryotic translation initiation factor 4E transporter OS=Mus musculus OX=10090 GN=Eif4enif1 PE=1 SV=2	1.25	2.25	0.951386	983	107.9	7.74	151.28		1		regulation of biological process;transport	cytoplasm;cytosol;membrane;nucleus	protein binding;RNA binding	Pf10477	74203	ENSMUSG00000020454.17	Eif4enif1	11				0	High	1	Phospho [S344(100)]
Q810V0	U3 small nucleolar ribonucleoprotein protein MPP10 OS=Mus musculus OX=10090 GN=Mphosph10 PE=1 SV=2	14.5	16.75	0.311497	681	78.7	4.87	2426.83	39.52	2	5	metabolic process;regulation of biological process	chromosome;nucleus	RNA binding	Pf04006	67973	ENSMUSG00000030521.11	Mphosph10	7	Ribosome biogenesis in eukaryotes		Major pathway of rRNA processing in the nucleolus and cytosol	5	High	1	Phospho [S164(100); S168(100); S172(100); S244(100); S247(100)]
B9EJ86	Oxysterol-binding protein-related protein 8 OS=Mus musculus OX=10090 GN=Osbpl8 PE=1 SV=1	3.25	1.75	-0.789696	889	101.2	6.96	246.8	17.14	1	2	cell differentiation;cell organization and biogenesis;regulation of biological process;transport	endoplasmic reticulum;membrane;nucleus	protein binding;transporter activity	Pf00169, Pf01237	237542	ENSMUSG00000020189.14	Osbpl8	10			Acyl chain remodelling of PS	5	High	1	Phospho [S65(99.1); S68(100); S71(100); S807(100); S808(100); S810(100)]
Q8R5H1	Ubiquitin carboxyl-terminal hydrolase 15 OS=Mus musculus OX=10090 GN=Usp15 PE=1 SV=1	3.25	1.75	-0.789696	981	112.3	5.17	226.15	5.24	1	2	cell organization and biogenesis;metabolic process;regulation of biological process;response to stimulus	cytoplasm;cytosol;mitochondrion;nucleus	catalytic activity;protein binding	Pf00443, Pf06337, Pf13423, Pf14533, Pf14836	14479	ENSMUSG00000020124.10	Usp15	10			Ub-specific processing proteases	4	High	1	Phospho [S225(98.9); S229(98.9); S961(97); S965(100)]
P70459	ETS domain-containing transcription factor ERF OS=Mus musculus OX=10090 GN=Erf PE=1 SV=1	3.25	1.75	-0.789696	551	59	7.28		6.52		3	cell differentiation;metabolic process;regulation of biological process	cytosol;nucleus	DNA binding	Pf00178	13875		Erf	7				0	High	1	Phospho [S185(100); S187(100); S433(100); S437(100); S446(100)]
Q62504	Msx2-interacting protein OS=Mus musculus OX=10090 GN=Spen PE=1 SV=2	6.25	4	-0.540467	3644	398.5	8.54	759.39	12.42	3	5	metabolic process;regulation of biological process;response to stimulus	nucleus	DNA binding;protein binding;RNA binding	Pf00076, Pf07744, Pf13893, Pf14259	56381		Spen	4		Delta-Notch Signaling Pathway; mRNA processing		2	High	1	Phospho [S240(100); S242(99); S244(100); S758(100); S762(100); S771(100); S1077(100); S1395(100); S1397(100)]
Q6DFW4	Nucleolar protein 58 OS=Mus musculus OX=10090 GN=Nop58 PE=1 SV=1	17	19.25	0.282712	536	60.3	8.34	2867.08	43.21	1	4	metabolic process	cytosol;membrane;nucleus	protein binding;RNA binding	Pf01798, Pf08060, Pf08156	55989	ENSMUSG00000026020.9	Nop58	1	Ribosome biogenesis in eukaryotes		Major pathway of rRNA processing in the nucleolus and cytosol; SUMOylation of RNA binding proteins	10	High	1	Phospho [S509(100); S521(100)]
Q60596	DNA repair protein XRCC1 OS=Mus musculus OX=10090 GN=Xrcc1 PE=1 SV=2	4.25	5.75	0.539488	631	68.9	6.33	817.48	6.38	1	3	metabolic process;regulation of biological process;response to stimulus	nucleus	DNA binding;protein binding	Pf00533, Pf01834, Pf12738	22594	ENSMUSG00000051768.9	Xrcc1	7	Base excision repair		APEX1-Independent Resolution of AP Sites via the Single Nucleotide Replacement Pathway; HDR through MMEJ (alt-NHEJ); Gap-filling DNA repair synthesis and ligation in TC-NER; Resolution of AP sites via the single-nucleotide replacement pathway	12	High	1	Phospho [S446(100); T452(100); S460(100)]
P18608	Non-histone chromosomal protein HMG-14 OS=Mus musculus OX=10090 GN=Hmgn1 PE=1 SV=2	12.75	9.25	-0.359583	96	10.1	9.76		90.38		3	cell organization and biogenesis;metabolic process;regulation of biological process;response to stimulus	chromosome;cytoplasm;nucleus	DNA binding;protein binding		15312; 102641809	ENSMUSG00000040681.14	Hmgn1; LOC100044391; LOC102641809	16; 7	Herpes simplex infection	p38 MAPK Signaling Pathway		2	High	1	Phospho [S84(100); S87(100); S95(100)]
P20357	Microtubule-associated protein 2 OS=Mus musculus OX=10090 GN=Map2 PE=1 SV=2	4.5	6	0.518426	1828	199	4.91	727.22	19.92	2	4	cell organization and biogenesis;regulation of biological process;response to stimulus	cytoplasm;cytoskeleton;cytosol;endoplasmic reticulum	protein binding	Pf00418, Pf08377	17756	ENSMUSG00000015222.17	Map2; Mtap2	1		MAPK Cascade		1	High	1	Phospho [S1352(100); T1358(100); T1650(100); S1654(100); T1657(100); S1783(99.2); S1791(100)]
Q9R0L6	Pericentriolar material 1 protein OS=Mus musculus OX=10090 GN=Pcm1 PE=1 SV=2	27.25	21.5	-0.238531	2025	228.7	5.01	4815.65	100.52	8	14	cell organization and biogenesis;cellular component movement;regulation of biological process;response to stimulus;transport	cytoplasm;cytoskeleton;cytosol;membrane	protein binding		18536	ENSMUSG00000031592.10	Pcm1	8			Anchoring of the basal body to the plasma membrane; AURKA Activation by TPX2; Loss of Nlp from mitotic centrosomes; Recruitment of mitotic centrosome proteins and complexes; Regulation of PLK1 Activity at G2/M Transition; Recruitment of NuMA to mitotic centrosomes	16	High	1	Phospho [S65(100); S68(100); S69(100); S384(100); T535(100); S538(100); S542(100); S547(100); S644(100); S645(100); S858(98); S867(100); S870(100); S1228(100); S1254(99.1); S1257(99.1); S1766(100); S1769(100); S1777(100); T1928(93.3); S1956(93); S1959(100)]
P62996	Transformer-2 protein homolog beta OS=Mus musculus OX=10090 GN=Tra2b PE=1 SV=1	34.75	37	0.193901	288	33.6	11.25	3532.45	36.76	3	3	cell organization and biogenesis;cellular homeostasis;metabolic process;regulation of biological process;response to stimulus	membrane;nucleus;spliceosomal complex	protein binding;RNA binding	Pf00076, Pf08777, Pf13893, Pf14259	20462	ENSMUSG00000022858.15	Tra2b	16	Spliceosome	mRNA processing	mRNA Splicing - Major Pathway	6	High	1	Phospho [S26(100); S29(100); T33(100); T69(100); S71(100); S95(100); S97(100); S99(100); S264(100); S266(100)]
Q4FK66	Pre-mRNA-splicing factor 38A OS=Mus musculus OX=10090 GN=Prpf38a PE=1 SV=1	3.5	2	-0.703966	312	37.4	10.01	276.14	10.38	1	2	metabolic process	membrane;nucleus;spliceosomal complex	RNA binding	Pf03371	230596	ENSMUSG00000063800.5	Prpf38a	4	Spliceosome		mRNA Splicing - Major Pathway	5	High	1	Phospho [S193(100); S194(100); S292(100); S294(100); S296(100)]
Q9Z0U1	Tight junction protein ZO-2 OS=Mus musculus OX=10090 GN=Tjp2 PE=1 SV=2	3.25	4.5	0.572874	1167	131.2	6.79	561.92	13.46	2	4	regulation of biological process;response to stimulus;transport	cell surface;cytosol;membrane;nucleus	protein binding	Pf00595, Pf00625, Pf07653, Pf13180	21873	ENSMUSG00000024812.9	Tjp2	19	Tight junction		Signaling by Hippo	3	High	1	Phospho [S213(100); S378(100); S380(100); S404(100); S410(99.6); S1136(100)]
Q501J7	Phosphatase and actin regulator 4 OS=Mus musculus OX=10090 GN=Phactr4 PE=1 SV=2	3.25	4.5	0.572874	694	76.6	6.48	328.07	20.37	1	3	cell organization and biogenesis;cellular component movement;development;regulation of biological process;response to stimulus	cytoplasm	enzyme regulator activity;protein binding	Pf02755	100169	ENSMUSG00000066043.13	Phactr4	4				0	High	1	Phospho [S118(100); S145(100); S148(100)]
Q3TSG4	RNA demethylase ALKBH5 OS=Mus musculus OX=10090 GN=Alkbh5 PE=1 SV=2	5.75	7.25	0.437808	395	44.4	9.09	837.3	9.13	1	1	cell differentiation;metabolic process;response to stimulus;transport	cytosol;Golgi;nucleus	catalytic activity;metal ion binding;RNA binding	Pf13532	268420	ENSMUSG00000042650.3	Alkbh5	11			Reversal of alkylation damage by DNA dioxygenases	3	High	1	Phospho [S65(100); S70(100)]
E9Q6J5	Biorientation of chromosomes in cell division protein 1-like 1 OS=Mus musculus OX=10090 GN=Bod1l PE=1 SV=1	5.75	7.25	0.437808	3032	327.3	5.33	758.92	22.76	1	5	metabolic process;response to stimulus	chromosome	DNA binding	Pf05205, Pf10243	665775	ENSMUSG00000061755.10	Bod1l	5				0	High	1	Phospho [S480(100); S482(100); S2686(100); S2689(100); S2714(100); S2715(99.3); S2920(100)]
Q91ZV0	Melanoma inhibitory activity protein 2 OS=Mus musculus OX=10090 GN=Mia2 PE=1 SV=3	9.75	11.5	0.341548	1396	156.4	4.55	934.97	9.2	2	3	cell organization and biogenesis;transport	endoplasmic reticulum;membrane	protein binding;transporter activity		338320		Mia2	12			Cargo concentration in the ER	8	High	1	Phospho [S1185(100); S1188(100); S1190(100)]
Q8CB19	Protein PHTF2 OS=Mus musculus OX=10090 GN=Phtf2 PE=1 SV=2	2.75	1.5	-0.77108	747	84.1	9.11		14.38		2	metabolic process;regulation of biological process	endoplasmic reticulum;nucleus	DNA binding	Pf12129	68770		Phtf2	5				0	High	1	Phospho [S293(100); S297(100); S298(100)]
O88643	Serine/threonine-protein kinase PAK 1 OS=Mus musculus OX=10090 GN=Pak1 PE=1 SV=1	1.25	0.5	-1.21854	545	60.7	5.74		0		1	cell death;cell organization and biogenesis;cellular component movement;metabolic process;regulation of biological process;response to stimulus;transport	cytoplasm;cytosol;Golgi;membrane;nucleus	catalytic activity;nucleotide binding;protein binding	Pf00069, Pf00786, Pf07714, Pf14531	18479		Pak1	7		Signaling of Hepatocyte Growth Factor Receptor; Chemokine signaling pathway; IL-3 Signaling Pathway; Alpha6-Beta4 Integrin Signaling Pathway; MAPK signaling pathway; Regulation of Actin Cytoskeleton; FAS pathway and Stress induction of HSP regulation; EGFR1 Signaling Pathway; Integrin-mediated Cell Adhesion; Focal Adhesion		10	High	1	Phospho [T219(95.6); S220(95.6); T230(97.8)]
Q3UHV4	Putative uncharacterized protein TRPC5OS homolog OS=Mus musculus OX=10090 GN=Trpc5os PE=4 SV=1	1.25	0.5	-1.21854	110	12	3.76	123.38		1						100503240	ENSMUSG00000072934.10	Gm15070; Trpc5os	X				0	High	1	Phospho [T107(100); S109(100)]
O54825	Bystin OS=Mus musculus OX=10090 GN=Bysl PE=1 SV=3	1.25	0.5	-1.21854	436	49.8	7.78		3.49		1	cell differentiation;cell proliferation;metabolic process	cytoplasm;membrane;nucleus	RNA binding	Pf05291	53414	ENSMUSG00000023988.8	Bysl	17				0	High	1	Phospho [S97(100)]
Q3V0C5	Ubiquitin carboxyl-terminal hydrolase 48 OS=Mus musculus OX=10090 GN=Usp48 PE=1 SV=2	1.25	0.5	-1.21854	1052	120.6	6.25		10.97		1	metabolic process	cytoplasm;cytosol;membrane;mitochondrion;nucleus	catalytic activity;protein binding	Pf00240, Pf00443, Pf06337, Pf13423	170707	ENSMUSG00000043411.15	Usp48	4			Ub-specific processing proteases	4	High	1	Phospho [S905(99.1); T907(99.1)]
Q8CGZ0	Calcium homeostasis endoplasmic reticulum protein OS=Mus musculus OX=10090 GN=Cherp PE=1 SV=1	1.25	0.5	-1.21854	936	106.1	9.14		6.37		1	cellular homeostasis;metabolic process;regulation of biological process;transport	cytoplasm;endoplasmic reticulum;membrane	protein binding;RNA binding	Pf01585, Pf01805, Pf04818	27967		Cherp	8	Spliceosome			1	High	1	Phospho [S824(100); S826(100); T828(100)]
Q8R2M2	Deoxynucleotidyltransferase terminal-interacting protein 2 OS=Mus musculus OX=10090 GN=Dnttip2 PE=1 SV=1	1.25	0.5	-1.21854	758	84.2	6.44		3.57		1	metabolic process;regulation of biological process	nucleus	RNA binding	Pf08698	99480	ENSMUSG00000039756.12	Dnttip2	3				0	High	1	Phospho [S476(100)]
Q6NVE8	WD repeat-containing protein 44 OS=Mus musculus OX=10090 GN=Wdr44 PE=1 SV=1	1.25	0.5	-1.21854	915	101.5	5.24	371.28	3.75	1	1	regulation of biological process	cytoplasm;cytosol;endosome;Golgi;membrane	protein binding	Pf00400	72404	ENSMUSG00000036769.14	Wdr44	X				0	High	1	Phospho [S405(100)]
O55201	Transcription elongation factor SPT5 OS=Mus musculus OX=10090 GN=Supt5h PE=1 SV=1	1.25	0.5	-1.21854	1082	120.6	5.05		5.31		1	development;metabolic process;regulation of biological process	nucleus	DNA binding;protein binding;RNA binding	Pf00467, Pf03439, Pf04731, Pf07223, Pf11029, Pf11942, Pf12815	20924	ENSMUSG00000003435.9	Supt5; Supt5h	7		mRNA processing	mRNA Capping; RNA polymerase II transcribes snRNA genes; RNA Polymerase II Pre-transcription Events; RNA Pol II CTD phosphorylation and interaction with CE; TP53 Regulates Transcription of DNA Repair Genes; Formation of the Early Elongation Complex; Formation of RNA Pol II elongation complex	14	High	1	Phospho [S32(100); S36(100)]
Q922M5	Cell division cycle-associated 7-like protein OS=Mus musculus OX=10090 GN=Cdca7l PE=1 SV=1	1.25	0.5	-1.21854	438	50.2	7.65		4.51		1	metabolic process;regulation of biological process	cytoplasm;cytosol;nucleus		Pf10497	217946	ENSMUSG00000021175.15	Cdca7l	12		SIDS Susceptibility Pathways		1	High	1	Phospho [S185(100)]
O55091	Protein IMPACT OS=Mus musculus OX=10090 GN=Impact PE=1 SV=2	1.25	0.5	-1.21854	318	36.3	5.05		3.68		1	cell communication;cell differentiation;cell growth;regulation of biological process;response to stimulus	cytoplasm	protein binding	Pf01205, Pf05773	16210	ENSMUSG00000024423.5	Impact	18				0	High	1	Phospho [S137(100)]
Q5HZI1	Microtubule-associated tumor suppressor 1 homolog OS=Mus musculus OX=10090 GN=Mtus1 PE=1 SV=2	1.25	0.5	-1.21854	1210	134.3	6.86		3.36		1	cell organization and biogenesis;cellular component movement;metabolic process;regulation of biological process;transport	cytoplasm;cytoskeleton;Golgi;membrane;mitochondrion;nucleus	catalytic activity;motor activity;protein binding;structural molecule activity	Pf00038, Pf01486, Pf01576, Pf02463, Pf03357, Pf03961, Pf04111, Pf04849, Pf05010, Pf05483, Pf05557, Pf05622, Pf06160, Pf06818, Pf07888, Pf08317, Pf09726, Pf09728, Pf09731, Pf09755, Pf10174, Pf12128, Pf12474, Pf12718, Pf13094, Pf13166, Pf13514, Pf13851, Pf14915, Pf15294	102103		Mtus1	8				0	High	1	Phospho [S1204(100); S1208(100)]
P47811	Mitogen-activated protein kinase 14 OS=Mus musculus OX=10090 GN=Mapk14 PE=1 SV=3	1.25	0.5	-1.21854	360	41.3	5.88	195.46	1.75	1	1	cell death;cell differentiation;cell organization and biogenesis;metabolic process;regulation of biological process;response to stimulus	cytoplasm;cytosol;mitochondrion;nucleus	catalytic activity;nucleotide binding;protein binding;signal transducer activity	Pf00069, Pf01636, Pf07714	26416	ENSMUSG00000053436.14	Mapk14	17	T cell receptor signaling pathway; Inflammatory mediator regulation of TRP channels; Rap1 signaling pathway; Signaling pathways regulating pluripotency of stem cells; Amyotrophic lateral sclerosis (ALS); FoxO signaling pathway; Leishmaniasis; Pertussis; Toxoplasmosis; Retrograde endocannabinoid signaling; Influenza A; Tuberculosis; Prolactin signaling pathway; Leukocyte transendothelial migration…	Estrogen signaling; IL-5 Signaling Pathway; MicroRNAs in Cardiomyocyte Hypertrophy; MAPK Cascade; p38 MAPK Signaling Pathway; Parkinsons Disease Pathway; IL-3 Signaling Pathway; IL-6 signaling Pathway; Oxidative Stress; IL-2 Signaling Pathway; MAPK signaling pathway; EGFR1 Signaling Pathway; Insulin Signaling; Toll Like Receptor signaling	Platelet sensitization by LDL; NOD1/2 Signaling Pathway; activated TAK1 mediates p38 MAPK activation; Activation of the AP-1 family of transcription factors; CDO in myogenesis; Activated TLR4 signalling; Oxidative Stress Induced Senescence; VEGFA-VEGFR2 Pathway; Regulation of TP53 Activity through Phosphorylation; Neutrophil degranulation; DSCAM interactions; ADP signalling through P2Y purinocept…	113	High	1	Met-loss+Acetyl [N-Term]; Phospho [S2(100)]; Acetyl [N-Term]
Q7TPH6	E3 ubiquitin-protein ligase MYCBP2 OS=Mus musculus OX=10090 GN=Mycbp2 PE=1 SV=3	3.75	5	0.518426	4749	520.9	7.09	216.8	5.72	1	2												0	High	1	Phospho [S178(100); S181(100); S183(100); S2943(99.6)]
Q9JI99	Sphingosine-1-phosphate phosphatase 1 OS=Mus musculus OX=10090 GN=Sgpp1 PE=1 SV=1	3.75	5	0.518426	430	47.7	8	451.86	3.5	2	2	metabolic process;regulation of biological process;response to stimulus	cytoskeleton;endoplasmic reticulum;Golgi;membrane;mitochondrion	catalytic activity;receptor activity;signal transducer activity	Pf01569	81535	ENSMUSG00000021054.6	Sgpp1	12	Sphingolipid signaling pathway; Sphingolipid metabolism		Sphingolipid de novo biosynthesis	6	High	1	Phospho [S101(100)]
Q5SSI6	U3 small nucleolar RNA-associated protein 18 homolog OS=Mus musculus OX=10090 GN=Utp18 PE=1 SV=1	9.75	7	-0.374659	552	61.2	8.78	948.61	8.76	1	1	metabolic process	membrane;nucleus	protein binding;RNA binding		217109	ENSMUSG00000054079.12	Utp18	11	Ribosome biogenesis in eukaryotes		Major pathway of rRNA processing in the nucleolus and cytosol	5	High	1	Phospho [S114(100); S118(100)]
Q9DA19	Corepressor interacting with RBPJ 1 OS=Mus musculus OX=10090 GN=Cir1 PE=1 SV=2	2	1	-0.896611	450	51.8	9.92	323.08	7.82	1	2	metabolic process;regulation of biological process	cytoplasm;cytoskeleton;nucleus	protein binding	Pf10197	66935	ENSMUSG00000041777.11	Cir1	2	Notch signaling pathway	Delta-Notch Signaling Pathway; Notch Signaling Pathway		3	High	1	Phospho [S202(100); S425(100); S427(100)]
D3YXK2	Scaffold attachment factor B1 OS=Mus musculus OX=10090 GN=Safb PE=1 SV=2	7.25	8.75	0.374691	937	105	5.35	1252.45	12.5	2	2	metabolic process;regulation of biological process;response to stimulus	nucleus	DNA binding;protein binding;RNA binding	Pf00076, Pf02037, Pf13893, Pf14259	224903	ENSMUSG00000071054.12	Safb	17				0	High	1	Phospho [S366(100)]
Q8C079	Striatin-interacting protein 1 OS=Mus musculus OX=10090 GN=Strip1 PE=1 SV=2	2.25	3.25	0.633903	837	95.5	6.25	386.34	9.46	1	2	cell organization and biogenesis;regulation of biological process	cytoplasm;cytosol;nucleus		Pf07923, Pf11882	229707	ENSMUSG00000014601.13	Fam40a; Strip1	3				0	High	1	Phospho [S59(100); S335(100)]
Q0VGY8	Protein TANC1 OS=Mus musculus OX=10090 GN=Tanc1 PE=1 SV=2	2.25	3.25	0.633903	1856	200.7	8.35		8.09		2	cell organization and biogenesis;response to stimulus	membrane	protein binding	Pf00023, Pf12796, Pf13414, Pf13424, Pf13432, Pf13606, Pf13637, Pf13857	66860	ENSMUSG00000035168.16	Tanc1	2				0	High	1	Phospho [S211(100); S1462(100); S1463(100); S1469(98.9)]
Q5SWP3	NAC-alpha domain-containing protein 1 OS=Mus musculus OX=10090 GN=Nacad PE=1 SV=1	5	3.25	-0.5181	1504	156.7	4.56		13.96		2	transport	cytoplasm;nucleus		Pf01849	192950	ENSMUSG00000041073.10	Nacad	11				0	High	1	Phospho [S1289(99.3); S1290(99.3); S1291(99.3); S1313(99.7); S1315(93.9)]
Q91YE7	RNA-binding protein 5 OS=Mus musculus OX=10090 GN=Rbm5 PE=1 SV=1	6.25	4.25	-0.453005	815	92.3	6.21	1418.3	23.79	2	3	cell death;cell organization and biogenesis;metabolic process;regulation of biological process	nucleus;spliceosomal complex	metal ion binding;RNA binding	Pf00076, Pf00641, Pf01585, Pf12656, Pf14259	83486	ENSMUSG00000032580.12	Rbm5	9		mRNA processing	mRNA Splicing - Major Pathway	5	High	1	Phospho [S624(100)]
Q8CFE6	Sodium-coupled neutral amino acid transporter 2 OS=Mus musculus OX=10090 GN=Slc38a2 PE=1 SV=1	6.25	4.25	-0.453005	504	55.5	7.94		19.87		1	cell communication;response to stimulus;transport	membrane	transporter activity	Pf01490	67760	ENSMUSG00000022462.6	Slc38a2	15	Glutamatergic synapse; GABAergic synapse; Protein digestion and absorption	Endochondral Ossification	Amino acid transport across the plasma membrane; Glutamate Neurotransmitter Release Cycle	12	High	1	Phospho [S17(98.7)]
Q921T2	Torsin-1A-interacting protein 1 OS=Mus musculus OX=10090 GN=Tor1aip1 PE=1 SV=3	6.25	4.25	-0.453005	595	66.7	7.05		3.76		2	cell organization and biogenesis;regulation of biological process	membrane;nucleus	enzyme regulator activity;protein binding	Pf05609	208263		Tor1aip1	1				0	High	1	Phospho [S153(98.8)]
E9PVX6	Proliferation marker protein Ki-67 OS=Mus musculus OX=10090 GN=Mki67 PE=1 SV=1	19.5	21.25	0.227377	3177	350.7	9.72	3651.79	44.14	11	13	cell proliferation;metabolic process;regulation of biological process;response to stimulus	chromosome;cytoplasm;membrane;nucleus	DNA binding;nucleotide binding;protein binding;RNA binding	Pf00498, Pf08065, Pf15276	17345	ENSMUSG00000031004.8	Mki67	7		Primary Focal Segmental Glomerulosclerosis FSGS		1	High	1	Phospho [S125(100); S128(100); S517(100); S523(100); T527(100); S588(100); S767(100); S1187(99.4); S1587(100); S1704(100); S2017(99.4); S2134(99.4); S2255(99.3); S2392(99.5); S2934(100)]
Q6PFR5	Transformer-2 protein homolog alpha OS=Mus musculus OX=10090 GN=Tra2a PE=1 SV=1	28.25	30	0.1901	281	32.3	11.28	3917.49	36.26	5	3	metabolic process;regulation of biological process	nucleus	protein binding;RNA binding	Pf00076, Pf13893, Pf14259	101214		Tra2a	6				0	High	1	Met-loss+Acetyl [N-Term]; Phospho [S2(100); S14(100); S60(100); S64(100); S82(100); S84(100); T86(100); S259(100); S261(100)]; Acetyl [N-Term]
P97801	Survival motor neuron protein OS=Mus musculus OX=10090 GN=Smn1 PE=1 SV=1	24.5	26.25	0.202924	288	31.2	7.62	3222.92	24.75	3	2	cell organization and biogenesis;metabolic process;regulation of biological process	cytoplasm;cytosol;nucleus	protein binding;RNA binding	Pf00567, Pf06003	20595	ENSMUSG00000021645.16	Smn1	13	RNA transport	mRNA processing	snRNP Assembly	5	High	1	Acetyl [N-Term]; Phospho [S5(100); S10(100); T22(100); S25(100); S28(100)]
Q9ESC8	AF4/FMR2 family member 4 OS=Mus musculus OX=10090 GN=Aff4 PE=1 SV=1	3	1.75	-0.674219	1160	126.6	9.36	481.69	3.19	2	2	metabolic process;regulation of biological process	nucleus	protein binding	Pf05110	93736	ENSMUSG00000049470.13	Aff4	11			RNA Polymerase II Pre-transcription Events; Formation of RNA Pol II elongation complex	5	High	1	Phospho [S698(100); S701(100); S1040(100)]
P14873	Microtubule-associated protein 1B OS=Mus musculus OX=10090 GN=Map1b PE=1 SV=2	150	147.75	0.0815843	2464	270.1	4.83	13868	327.78	20	39	cell growth;cell organization and biogenesis;cellular component movement;regulation of biological process;transport	cytoplasm;cytoskeleton;cytosol;membrane	protein binding		17755	ENSMUSG00000052727.5	Map1b; Mtap1b	13		Wnt Signaling Pathway NetPath		1	High	1	Phospho [T527(100); S614(100); S828(100); S829(100); S885(99.1); S933(100); S934(100); S1013(100); S1151(100); S1253(99.4); S1255(100); S1260(100); T1265(100); S1271(100); S1275(100); T1277(100); S1291(100); S1293(100); S1307(100); S1317(100); S1325(100); S1334(100); S1371(100); S1373(100); S1384(100); S1391(100); S1395(100); S1438(100); S1662(96.2); S1775(100); S1778(100); T1784(100); S1789(100)…
Q8BX17	Gem-associated protein 5 OS=Mus musculus OX=10090 GN=Gemin5 PE=1 SV=2	2.75	3.75	0.550848	1502	166.5	6.71		9.72		1	cell organization and biogenesis;metabolic process;regulation of biological process	cytoplasm;cytosol;membrane;nucleus	protein binding;RNA binding	Pf00400	216766	ENSMUSG00000037275.14	Gemin5	11	RNA transport		snRNP Assembly	4	High	1	Phospho [S1410(100); S1414(100)]
Q7TNV0	Protein DEK OS=Mus musculus OX=10090 GN=Dek PE=1 SV=1	12.25	9.25	-0.301868	380	43.1	6.86	1114.76	13.33	3	3	cell organization and biogenesis;regulation of biological process	nucleus	DNA binding;protein binding;RNA binding	Pf02037, Pf08766	110052	ENSMUSG00000021377.14	Dek	13			Transcriptional regulation by the AP-2 (TFAP2) family of transcription factors; B-WICH complex positively regulates rRNA expression	7	High	1	Phospho [S234(100); S235(100); S236(100); S311(100); S312(100)]
P15331	Peripherin OS=Mus musculus OX=10090 GN=Prph PE=1 SV=2	11.25	12.75	0.283961	475	54.2	5.52	1280.23	10.75	3	3	cell organization and biogenesis	membrane	protein binding;structural molecule activity	Pf00038, Pf04732	19132		Prph	15				0	High	1	Phospho [S55(100); S57(100); S471(99.2); S474(100)]
P47955	60S acidic ribosomal protein P1 OS=Mus musculus OX=10090 GN=Rplp1 PE=1 SV=1	51.25	43.25	-0.141463	114	11.5	4.32	3750.6	27.09	1	1	metabolic process;regulation of biological process	ribosome	enzyme regulator activity;structural molecule activity	Pf00428	56040	ENSMUSG00000007892.8	Rplp1	9	Ribosome	Cytoplasmic Ribosomal Proteins	L13a-mediated translational silencing of Ceruloplasmin expression; Nonsense Mediated Decay (NMD) independent of the Exon Junction Complex (EJC); Nonsense Mediated Decay (NMD) enhanced by the Exon Junction Complex (EJC); GTP hydrolysis and joining of the 60S ribosomal subunit; Formation of a pool of free 40S subunits; Major pathway of rRNA processing in the nucleolus and cytosol; SRP-dependent cot…	17	High	1	Phospho [S101(100); S104(100)]
Q9Z103	Activity-dependent neuroprotector homeobox protein OS=Mus musculus OX=10090 GN=Adnp PE=1 SV=2	3	4	0.518426	1108	124.2	6.86	809.26	6.07	2	2	cell communication;metabolic process;regulation of biological process;response to stimulus	cytoplasm;nucleus	DNA binding;metal ion binding;protein binding	Pf00046, Pf12756, Pf13909	11538	ENSMUSG00000051149.15	Adnp	2				0	High	1	Phospho [S904(100); S959(100); S961(100)]
O35615	Zinc finger protein ZFPM1 OS=Mus musculus OX=10090 GN=Zfpm1 PE=1 SV=1	3	4	0.518426	995	105.9	6.89	369.56	7.94	1	2	cell differentiation;cell organization and biogenesis;metabolic process;regulation of biological process	cytoplasm;nucleus	DNA binding;metal ion binding;protein binding	Pf13465, Pf13912	22761	ENSMUSG00000049577.15	Zfpm1	8		Delta-Notch Signaling Pathway	RUNX1 regulates genes involved in megakaryocyte differentiation and platelet function; Factors involved in megakaryocyte development and platelet production	8	High	1	Phospho [S493(99.7); T495(99.7); S497(100); S925(100); S927(100)]
A2RTL5	Arginine/serine-rich coiled-coil protein 2 OS=Mus musculus OX=10090 GN=Rsrc2 PE=2 SV=1	9.5	7	-0.337184	376	43.9	11.46	154.27	2.65	1	1				Pf15477	208606	ENSMUSG00000029422.14	Rsrc2	5		mRNA processing		1	High	1	Phospho [S159(100); T161(100); S163(100)]
Q61033	Lamina-associated polypeptide 2, isoforms alpha/zeta OS=Mus musculus OX=10090 GN=Tmpo PE=1 SV=4	11	8.25	-0.311649	693	75.1	8.05	548.23	42.6	2	4	regulation of biological process	chromosome;membrane;nucleus	DNA binding;protein binding	Pf03020, Pf08198, Pf11560	21917	ENSMUSG00000019961.17	Tmpo	10				0	High	1	Phospho [S66(100); S67(100); T74(100); T159(98.6); S411(100); S422(100)]
Q63918	Caveolae-associated protein 2 OS=Mus musculus OX=10090 GN=Cavin2 PE=1 SV=3	6.75	4.75	-0.403571	418	46.7	5.21		36.96		5	cell organization and biogenesis;regulation of biological process	cytoplasm;cytosol;membrane	protein binding	Pf15237	20324	ENSMUSG00000045954.7	Sdpr; Cavin2	1				0	High	1	Phospho [S203(100); S204(100); S218(100); S293(100); S359(100); S363(100)]
P11499	Heat shock protein HSP 90-beta OS=Mus musculus OX=10090 GN=Hsp90ab1 PE=1 SV=3	26.75	28.25	0.182101	724	83.2	5.03	3950.47	36.25	4	5	cell organization and biogenesis;metabolic process;regulation of biological process;response to stimulus	cell surface;cytoplasm;cytosol;extracellular;membrane;mitochondrion;nucleus	enzyme regulator activity;nucleotide binding;protein binding;RNA binding	Pf00183, Pf02518, Pf13589	15516	ENSMUSG00000023944.14	Hsp90ab1	17	Progesterone-mediated oocyte maturation; Protein processing in endoplasmic reticulum; Pathways in cancer; Prostate cancer; PI3K-Akt signaling pathway; NOD-like receptor signaling pathway; Estrogen signaling pathway; Antigen processing and presentation	TNF-alpha NF-kB Signaling Pathway; Focal Adhesion-PI3K-Akt-mTOR-signaling pathway	The role of GTSE1 in G2/M progression after G2 checkpoint; HSF1 activation; Attenuation phase; Neutrophil degranulation; The NLRP3 inflammasome; HSP90 chaperone cycle for steroid hormone receptors (SHR); Regulation of actin dynamics for phagocytic cup formation; Aryl hydrocarbon receptor signalling; Sema3A PAK dependent Axon repulsion	38	High	1	Phospho [S255(100); S261(100)]
O09106	Histone deacetylase 1 OS=Mus musculus OX=10090 GN=Hdac1 PE=1 SV=1	30.75	25.25	-0.180914	482	55	5.48	5025.65	42.37	3	3	cell differentiation;cell organization and biogenesis;metabolic process;regulation of biological process;response to stimulus	chromosome;cytoplasm;cytosol;nucleus	catalytic activity;DNA binding;metal ion binding;protein binding	Pf00850	433759	ENSMUSG00000028800.15	Hdac1	4	Huntington's disease; Viral carcinogenesis; Cell cycle; Transcriptional misregulation in cancer; Epstein-Barr virus infection; Longevity regulating pathway - multiple species; Alcoholism; Thyroid hormone signaling pathway; Chronic myeloid leukemia; Pathways in cancer; Notch signaling pathway; Amphetamine addiction	Estrogen signaling; PluriNetWork; TNF-alpha NF-kB Signaling Pathway; Delta-Notch Signaling Pathway; Notch Signaling Pathway; Histone modifications; IL-6 signaling Pathway; EGFR1 Signaling Pathway	RUNX1 regulates genes involved in megakaryocyte differentiation and platelet function; Deactivation of the beta-catenin transactivating complex; Downregulation of SMAD2/3:SMAD4 transcriptional activity; Formation of the beta-catenin:TCF transactivating complex; RNA Polymerase I Transcription Initiation; SUMOylation of chromatin organization proteins; G0 and Early G1; NoRC negatively regulates rRN…	57	High	1	Phospho [S421(100); S423(100)]
Q62172	RalA-binding protein 1 OS=Mus musculus OX=10090 GN=Ralbp1 PE=1 SV=4	6.5	7.75	0.357145	648	75	5.92	814.69	11.57	1	3	cell organization and biogenesis;regulation of biological process;response to stimulus;transport	membrane	catalytic activity;enzyme regulator activity;protein binding;transporter activity	Pf00620	19765	ENSMUSG00000024096.16	Ralbp1	17	Pathways in cancer; Pancreatic cancer; Ras signaling pathway	EGFR1 Signaling Pathway; Toll Like Receptor signaling	Rho GTPase cycle	8	High	1	Phospho [S29(100); S34(100); S48(97.7); S62(99.9); S92(100); S93(100); S99(99.1)]
Q61879	Myosin-10 OS=Mus musculus OX=10090 GN=Myh10 PE=1 SV=2	6.5	7.75	0.357145	1976	228.9	5.54	1107.16	13.99	1	1	cell organization and biogenesis;cell proliferation;cellular component movement;metabolic process;regulation of biological process;transport	cytoplasm;cytosol;membrane;nucleus	catalytic activity;motor activity;nucleotide binding;protein binding;transporter activity	Pf00063, Pf00769, Pf01496, Pf01576, Pf02736, Pf02841, Pf04111, Pf05622, Pf05667, Pf05911, Pf06637, Pf07888, Pf09726, Pf09731, Pf12128, Pf13094, Pf13514	77579	ENSMUSG00000020900.15	Myh10	11	Tight junction; Regulation of actin cytoskeleton	Regulation of Actin Cytoskeleton	RHO GTPases activate PAKs	7	High	1	Phospho [S1952(100); S1956(100)]
Q925H1	Zinc finger transcription factor Trps1 OS=Mus musculus OX=10090 GN=Trps1 PE=1 SV=1	3.25	2	-0.597051	1281	140.9	7.59	523.34	5.99	1	2	cell differentiation;cell organization and biogenesis;metabolic process;regulation of biological process;response to stimulus	nucleus	DNA binding;metal ion binding;protein binding	Pf00320	83925		Trps1	15				0	High	1	Phospho [S1081(100); S1085(100)]
Q99JF8	PC4 and SFRS1-interacting protein OS=Mus musculus OX=10090 GN=Psip1 PE=1 SV=1	19	20.5	0.213013	528	59.7	9.13	290.26	56.07	1	5	cell organization and biogenesis;metabolic process;regulation of biological process;response to stimulus	nucleus	DNA binding;protein binding;RNA binding	Pf00855, Pf11467	101739	ENSMUSG00000028484.16	Psip1	4				0	High	1	Phospho [T122(100); S272(100); S274(100)]
P97379-2	Isoform B of Ras GTPase-activating protein-binding protein 2 OS=Mus musculus OX=10090 GN=G3bp2	3.25	4.25	0.490412	449	50.8	5.43	512.23	8.83	1	2	cell organization and biogenesis;regulation of biological process;response to stimulus;transport	cytosol	RNA binding	Pf00076, Pf02136, Pf14259	23881	ENSMUSG00000029405.16	G3bp2	5		TNF-alpha NF-kB Signaling Pathway		1	High	1	Phospho [S141(100); S149(100); T227(99.6)]
Q6ZPV2	Chromatin-remodeling ATPase INO80 OS=Mus musculus OX=10090 GN=Ino80 PE=1 SV=2	1.5	2.25	0.688351	1559	176.4	9.36		0		1	cell division;cell organization and biogenesis;metabolic process;regulation of biological process;response to stimulus	cytoskeleton;membrane;nucleus	catalytic activity;DNA binding;nucleotide binding;protein binding	Pf00176, Pf00271, Pf11496, Pf13892	68142	ENSMUSG00000034154.15	Ino80	2			UCH proteinases; DNA Damage Recognition in GG-NER	8	High	1	Phospho [S47(100); S48(100); S51(100)]
P28656	Nucleosome assembly protein 1-like 1 OS=Mus musculus OX=10090 GN=Nap1l1 PE=1 SV=2	0.5	1	1.10339	391	45.3	4.46		4.49		1	cell organization and biogenesis	cytoplasm;membrane;nucleus	protein binding;RNA binding	Pf00956	53605	ENSMUSG00000058799.15	Nap1l1	10				0	High	1	Met-loss+Acetyl [N-Term]; Phospho [S10(100)]
Q91ZW3	SWI/SNF-related matrix-associated actin-dependent regulator of chromatin subfamily A member 5 OS=Mus musculus OX=10090 GN=Smarca5 PE=1 SV=1	0.5	1	1.10339	1051	121.6	8.15		6.63		1	cell organization and biogenesis;metabolic process;regulation of biological process	chromosome;nucleus	catalytic activity;DNA binding;nucleotide binding;protein binding	Pf00176, Pf00270, Pf00271, Pf04851, Pf09110, Pf09111, Pf11496	93762	ENSMUSG00000031715.14	Smarca5	8		PluriNetWork	Mus musculus biological processes; NoRC negatively regulates rRNA expression; Deposition of new CENPA-containing nucleosomes at the centromere; B-WICH complex positively regulates rRNA expression	11	High	1	Phospho [S65(100)]
Q9D706	RNA polymerase II-associated protein 3 OS=Mus musculus OX=10090 GN=Rpap3 PE=1 SV=1	3.5	4.5	0.465959	660	74.1	7.99		16.96		2			protein binding	Pf00515, Pf07719, Pf13414, Pf13424, Pf13877, Pf14559	71919	ENSMUSG00000022466.5	Rpap3	15				0	High	1	Phospho [S117(100); S120(100); S122(100)]
Q3TQI7	Telomere length and silencing protein 1 homolog OS=Mus musculus OX=10090 PE=1 SV=2	4.5	3	-0.481574	289	33.5	6.34	1616.29	12.25	1	1		cytosol		Pf07052	227707	ENSMUSG00000026851.9	BC005624	2				0	High	1	Phospho [S15(100); S17(100)]
Q9D824	Pre-mRNA 3'-end-processing factor FIP1 OS=Mus musculus OX=10090 GN=Fip1l1 PE=1 SV=1	27.75	22.75	-0.183233	581	64.9	5.77	3392.25	43.7	6	8	metabolic process	nucleus	protein binding;RNA binding	Pf05182	66899	ENSMUSG00000029227.15	Fip1l1	5	mRNA surveillance pathway		mRNA Splicing - Major Pathway; mRNA 3'-end processing; Processing of Intronless Pre-mRNAs; Cleavage of Growing Transcript in the Termination Region	12	High	1	Phospho [S56(100); S84(100); S86(100); S88(100); S479(100); S487(100); S541(100)]
Q5BU09	E2F-associated phosphoprotein OS=Mus musculus OX=10090 GN=Eapp PE=1 SV=2	3.75	4.75	0.444426	281	32.5	5.07	631.02	5.75	1	1	regulation of biological process	cytoplasm;nucleus		Pf10238	66266	ENSMUSG00000054302.15	Eapp	12				0	High	1	Phospho [S109(100); S111(100)]
P49312	Heterogeneous nuclear ribonucleoprotein A1 OS=Mus musculus OX=10090 GN=Hnrnpa1 PE=1 SV=2	8.75	10	0.296034	320	34.2	9.23	769.81	8.28	1	1	metabolic process;transport	cytoplasm;nucleus;spliceosomal complex	DNA binding;RNA binding	Pf00076, Pf13893, Pf14259	15382	ENSMUSG00000046434.15	Hnrnpa1	15	Spliceosome	mRNA processing	mRNA Splicing - Major Pathway; FGFR2 alternative splicing	11	High	1	Phospho [S6(100)]
Q9CSN1	SNW domain-containing protein 1 OS=Mus musculus OX=10090 GN=Snw1 PE=1 SV=3	4	5	0.425317	536	61.4	9.48	723.4	6.73	2	2	cell differentiation;cell organization and biogenesis;metabolic process;regulation of biological process;response to stimulus	chromosome;cytoplasm;nucleus;spliceosomal complex	protein binding;RNA binding	Pf02731	66354		Snw1	12	Viral carcinogenesis; Epstein-Barr virus infection; Spliceosome; Notch signaling pathway	Splicing factor NOVA regulated synaptic proteins; Delta-Notch Signaling Pathway; Notch Signaling Pathway		7	High	1	Phospho [S224(100); S232(100)]
Q64213	Splicing factor 1 OS=Mus musculus OX=10090 GN=Sf1 PE=1 SV=6	7.25	5.25	-0.362275	653	70.4	8.98	507.42	22.12	1	3	cell differentiation;cell organization and biogenesis;metabolic process;regulation of biological process	cytoplasm;nucleus;spliceosomal complex	metal ion binding;protein binding;RNA binding	Pf00013, Pf00098, Pf13014	22668		Sf1	19		PluriNetWork	mRNA Splicing - Major Pathway	5	High	1	Phospho [S80(100); S82(100)]
P51612	DNA repair protein complementing XP-C cells homolog OS=Mus musculus OX=10090 GN=Xpc PE=1 SV=2	3.5	2.25	-0.534041	930	104.5	8.81	284.12	12.46	1	3	cell organization and biogenesis;metabolic process;regulation of biological process;response to stimulus	cytoplasm;membrane;mitochondrion;nucleus	DNA binding	Pf03835, Pf10403, Pf10404, Pf10405	22591	ENSMUSG00000030094.8	Xpc	6	Nucleotide excision repair		DNA Damage Recognition in GG-NER; Formation of Incision Complex in GG-NER; SUMOylation of DNA damage response and repair proteins	11	High	1	Phospho [S93(100); S875(100); S876(100)]
Q6PAJ1	Breakpoint cluster region protein OS=Mus musculus OX=10090 GN=Bcr PE=1 SV=3	3.5	2.25	-0.534041	1270	143	6.92	239.25	15.38	1	3	cell organization and biogenesis;metabolic process;regulation of biological process;response to stimulus;transport	cytoplasm;cytosol;membrane	catalytic activity;enzyme regulator activity;nucleotide binding;protein binding	Pf00168, Pf00620, Pf00621, Pf09036	110279	ENSMUSG00000009681.10	Bcr	10	Chronic myeloid leukemia; Pathways in cancer		Rho GTPase cycle	5	High	1	Phospho [S122(98.8); S356(100); S461(100); S464(99.1); S465(99.1)]
Q9D554	Splicing factor 3A subunit 3 OS=Mus musculus OX=10090 GN=Sf3a3 PE=1 SV=2	93.5	92.75	0.0917696	501	58.8	5.34		295.26		1	metabolic process	nucleus;spliceosomal complex	metal ion binding;RNA binding	Pf11931, Pf12108, Pf13297	75062	ENSMUSG00000028902.4	Sf3a3	4	Spliceosome	Exercise-induced Circadian Regulation; mRNA processing; Exercise-induced Circadian Regulation	mRNA Splicing - Major Pathway	8	High	1	Phospho [S365(100); S367(100); S369(100)]
O88700	Bloom syndrome protein homolog OS=Mus musculus OX=10090 GN=Blm PE=1 SV=1	2.5	1.5	-0.633577	1416	158.3	7.27	639.75	8.95	1	2	cell differentiation;cell organization and biogenesis;metabolic process;regulation of biological process;response to stimulus	chromosome;cytoplasm;cytosol;nucleus	catalytic activity;DNA binding;metal ion binding;nucleotide binding;protein binding	Pf00270, Pf00271, Pf00570, Pf08072, Pf09382	12144	ENSMUSG00000030528.12	Blm	7	Fanconi anemia pathway; Homologous recombination		Resolution of D-loop Structures through Holliday Junction Intermediates; HDR through Single Strand Annealing (SSA); Meiotic Recombination; Regulation of TP53 Activity through Phosphorylation; Presynaptic phase of homologous DNA pairing and strand exchange; Resolution of D-loop Structures through Synthesis-Dependent Strand Annealing (SDSA); G2/M DNA damage checkpoint; Mus musculus biological proce…	31	High	1	Phospho [S247(100); S249(100)]
Q921C3	Bromodomain and WD repeat-containing protein 1 OS=Mus musculus OX=10090 GN=Brwd1 PE=1 SV=2	4.75	3.25	-0.444099	2304	259.1	8.4	602.73	10.04	2	3	cell organization and biogenesis;metabolic process;regulation of biological process	cytoplasm;cytosol;nucleus	protein binding	Pf00400, Pf00439	93871	ENSMUSG00000022914.15	Brwd1	16		mRNA processing	Chromatin modifying enzymes; Interleukin-7 signaling	7	High	1	Phospho [S1810(100); S1830(100); S1857(100)]
Q5F2E7	Nuclear fragile X mental retardation-interacting protein 2 OS=Mus musculus OX=10090 GN=Nufip2 PE=1 SV=1	4.75	3.25	-0.444099	692	75.6	8.7	836.35	9.21	2	3		cytoplasm;cytosol;membrane;nucleus;ribosome	RNA binding	Pf15293	68564	ENSMUSG00000037857.16	Nufip2	11				0	High	1	Phospho [S113(100); S626(100); S649(100)]
Q68FF6	ARF GTPase-activating protein GIT1 OS=Mus musculus OX=10090 GN=Git1 PE=1 SV=1	4.5	5.5	0.392895	770	85.2	6.93		16.45		2	regulation of biological process;response to stimulus	cytoplasm;cytosol;membrane	enzyme regulator activity;metal ion binding;protein binding	Pf00023, Pf01412, Pf08518, Pf12205, Pf12796, Pf13637, Pf13857	216963	ENSMUSG00000011877.13	Git1	11	Regulation of actin cytoskeleton; Endocytosis	Regulation of Actin Cytoskeleton; EGFR1 Signaling Pathway	Ephrin signaling	8	High	1	Phospho [S394(100); S397(100); S601(100)]
Q8BU03	Periodic tryptophan protein 2 homolog OS=Mus musculus OX=10090 GN=Pwp2 PE=1 SV=1	10.5	8	-0.288929	919	102.8	6.23		39.38		2	cell organization and biogenesis;metabolic process	nucleus	protein binding;RNA binding	Pf00400, Pf04003	110816	ENSMUSG00000032834.11	Pwp2	10	Ribosome biogenesis in eukaryotes		Major pathway of rRNA processing in the nucleolus and cytosol	5	High	1	Phospho [S895(100); S898(100); S902(100)]
Q1HFZ0	RNA cytosine C(5)-methyltransferase NSUN2 OS=Mus musculus OX=10090 GN=Nsun2 PE=1 SV=2	4.75	5.75	0.379023	757	85.4	6.58	481.16	19.79	1	3	cell division;metabolic process	cytoplasm;cytoskeleton;nucleus	catalytic activity;RNA binding	Pf01189, Pf13659	28114	ENSMUSG00000021595.18	Nsun2	13				0	High	1	Phospho [S23(100); S723(100)]
Q921K9	B-cell CLL/lymphoma 7 protein family member B OS=Mus musculus OX=10090 GN=Bcl7b PE=1 SV=1	2	2.75	0.56282	202	22.2	4.75		4.32		1	cell death;cell differentiation;regulation of biological process;response to stimulus			Pf04714	12054	ENSMUSG00000029681.12	Bcl7b	5				0	High	1	Phospho [S108(98); T109(97); S122(100)]
E9Q4F7	Ankyrin repeat domain-containing protein 11 OS=Mus musculus OX=10090 GN=Ankrd11 PE=1 SV=1	5	6	0.366423	2643	296	6.98	424.95	1.86	2	2		cytosol;membrane;nucleus	protein binding	Pf00023, Pf12796, Pf13606, Pf13637, Pf13857	77087	ENSMUSG00000035569.17	Ankrd11	8				0	High	1	Phospho [S408(100); T410(100); S411(100); S1676(100)]
Q497V5	S1 RNA-binding domain-containing protein 1 OS=Mus musculus OX=10090 GN=Srbd1 PE=2 SV=3	7.75	5.75	-0.327246	982	110.2	8.78	1355.83	30.87	1	4												0	High	1	Phospho [S28(100); S29(100); S31(100); S165(100); S168(100); S174(100)]
Q9D6J3	Splicing factor YJU2 OS=Mus musculus OX=10090 GN=Yju2 PE=1 SV=1	7.75	5.75	-0.327246	314	36	6.07	1065.32	15.54	1	2				Pf04502	72886	ENSMUSG00000003208.8	Ccdc94	17				0	High	1	Phospho [S211(100); S213(100); S309(100)]
Q9D4C5	ELL-associated factor 1 OS=Mus musculus OX=10090 GN=Eaf1 PE=1 SV=2	5.5	6.5	0.344397	268	28.9	5.4	771.35	7.05	2	2	metabolic process;regulation of biological process	nucleus	protein binding	Pf09816	74427	ENSMUSG00000021890.5	Eaf1	14			RNA Polymerase II Pre-transcription Events; Formation of RNA Pol II elongation complex	5	High	1	Phospho [S165(100)]
Q3UPL0	Protein transport protein Sec31A OS=Mus musculus OX=10090 GN=Sec31a PE=1 SV=2	3.75	2.5	-0.481574	1230	133.5	6.76		7.23		1	cell organization and biogenesis;response to stimulus;transport	cytoplasm;cytosol;endoplasmic reticulum;endosome;membrane	protein binding	Pf03154, Pf12931	69162	ENSMUSG00000035325.16	Sec31a	5	Protein processing in endoplasmic reticulum		Antigen Presentation: Folding, assembly and peptide loading of class I MHC; COPII (Coat Protein 2) Mediated Vesicle Transport; MHC class II antigen presentation	14	High	1	Phospho [S526(100)]
P35831	Tyrosine-protein phosphatase non-receptor type 12 OS=Mus musculus OX=10090 GN=Ptpn12 PE=1 SV=3	3.75	2.5	-0.481574	775	86.5	5.99	135.76	0	1	2	metabolic process;regulation of biological process;response to stimulus	cytoplasm;cytosol	catalytic activity;DNA binding;protein binding	Pf00102, Pf04560	19248	ENSMUSG00000028771.13	Ptpn12	5		EGFR1 Signaling Pathway	Downregulation of ERBB2 signaling; Signaling by PDGF; EGFR downregulation; SHC1 events in ERBB2 signaling	9	High	1	Phospho [S434(100); S603(100); S606(100); S608(100)]
Q8BY87	Ubiquitin carboxyl-terminal hydrolase 47 OS=Mus musculus OX=10090 GN=Usp47 PE=1 SV=2	2.25	3	0.518426	1376	157.4	5.11	199.23	9.08	1	2	metabolic process;regulation of biological process;response to stimulus	cytoplasm	catalytic activity;protein binding	Pf00443, Pf13423	74996	ENSMUSG00000059263.9	Usp47	7			Ub-specific processing proteases	4	High	1	Phospho [S1014(100); T1016(100); S1018(99.6)]
O89001	Carboxypeptidase D OS=Mus musculus OX=10090 GN=Cpd PE=1 SV=2	2.5	3.25	0.4819	1377	152.3	6.18		16.92		2	metabolic process	membrane;nucleus	catalytic activity;metal ion binding;protein binding	Pf00246, Pf04952, Pf13620, Pf13715	12874	ENSMUSG00000020841.5	Cpd	11			Golgi Associated Vesicle Biogenesis	5	High	1	Phospho [T1365(100); T1367(100)]
Q9D6Z1	Nucleolar protein 56 OS=Mus musculus OX=10090 GN=Nop56 PE=1 SV=2	37.75	38.5	0.131771	580	64.4	9.14	2471.57	101.58	4	8	metabolic process	cytoplasm;membrane;nucleus	protein binding;RNA binding	Pf01798, Pf08060, Pf08156	67134	ENSMUSG00000027405.16	Nop56	2	Ribosome biogenesis in eukaryotes		Major pathway of rRNA processing in the nucleolus and cytosol	5	High	1	Phospho [S465(100); S466(100); T467(100); S513(100); S528(99.2); S536(100); S543(100); T546(100); S554(100)]
Q91XV3	Brain acid soluble protein 1 OS=Mus musculus OX=10090 GN=Basp1 PE=1 SV=3	2.75	1.75	-0.548688	226	22.1	4.51		7.9		2	cell differentiation;regulation of biological process	cytoplasm;membrane;nucleus	DNA binding;protein binding		70350	ENSMUSG00000045763.7	Basp1	15				0	High	1	Phospho [T31(100); T36(100); S131(100)]
Q62188	Dihydropyrimidinase-related protein 3 OS=Mus musculus OX=10090 GN=Dpysl3 PE=1 SV=1	7.25	8.25	0.289802	570	61.9	6.49	774.71	5.68	1	1	cell organization and biogenesis;regulation of biological process;response to stimulus	cytoplasm;cytosol	catalytic activity;protein binding	Pf01979, Pf04909, Pf13147, Pf13594	22240	ENSMUSG00000024501.19	Dpysl3	18			CRMPs in Sema3A signaling	4	High	1	Phospho [S522(100)]
Q99MR6	Serrate RNA effector molecule homolog OS=Mus musculus OX=10090 GN=Srrt PE=1 SV=1	15	12	-0.218539	875	100.4	5.97	2446.27	20.78	4	4	cell proliferation;metabolic process;regulation of biological process	cytoplasm;nucleus	DNA binding;protein binding;RNA binding	Pf04959, Pf12066	83701	ENSMUSG00000037364.11	Srrt	5			mRNA Splicing - Major Pathway; RNA polymerase II transcribes snRNA genes	7	High	1	Phospho [S67(100); S74(100); S492(100)]
Q7TSC1	Protein PRRC2A OS=Mus musculus OX=10090 GN=Prrc2a PE=1 SV=1	22.5	23.5	0.166124	2158	229.1	9.39	3563.38	50.9	6	9	cell differentiation	cytoplasm;membrane;nucleus	RNA binding	Pf07001	53761	ENSMUSG00000024393.14	Prrc2a	17				0	High	1	Phospho [S342(100); S350(100); T609(99.6); S1083(100); S1104(98.8); T1106(99.4); T1319(100); S1321(98.7); S1324(98.7)]
Q9Z1Z0	General vesicular transport factor p115 OS=Mus musculus OX=10090 GN=Uso1 PE=1 SV=2	2.75	3.5	0.451312	959	106.9	4.93		10.5		1	cell organization and biogenesis;transport	cytoplasm;cytosol;endoplasmic reticulum;Golgi;membrane	protein binding;RNA binding;transporter activity	Pf04869, Pf04871, Pf13514	56041	ENSMUSG00000029407.10	Uso1	5			COPI-mediated anterograde transport; COPII (Coat Protein 2) Mediated Vesicle Transport	9	High	1	Phospho [S940(100)]
Q9WTQ5	A-kinase anchor protein 12 OS=Mus musculus OX=10090 GN=Akap12 PE=1 SV=1	33.5	34.25	0.135332	1684	180.6	4.44	3909.72	100.67	4	14	metabolic process;regulation of biological process;response to stimulus;transport	cytoplasm;cytoskeleton;cytosol;membrane	catalytic activity;protein binding;structural molecule activity	Pf03832	83397	ENSMUSG00000038587.9	Akap12	10		G Protein Signaling Pathways		1	High	1	Phospho [S27(100); T265(100); S273(99.2); S350(100); S371(100); S467(100); S540(99); S543(100); S584(100); S613(100); S615(100); S715(99.7); T716(99.7); S733(100)]
Q8R1Q8	Cytoplasmic dynein 1 light intermediate chain 1 OS=Mus musculus OX=10090 GN=Dync1li1 PE=1 SV=1	9.5	10.5	0.247779	523	56.6	6.42	187.83	3.19	1	1	cell division;cell organization and biogenesis;cellular component movement;metabolic process;regulation of biological process;response to stimulus;transport	chromosome;cytoplasm;cytoskeleton;endosome;membrane;vacuole	catalytic activity;motor activity;nucleotide binding;protein binding;RNA binding	Pf00005, Pf05783, Pf10662	235661	ENSMUSG00000032435.9	Dync1li1	9	Salmonella infection; Vasopressin-regulated water reabsorption; Phagosome		COPI-mediated anterograde transport; Neutrophil degranulation; HSP90 chaperone cycle for steroid hormone receptors (SHR); Amplification of signal from unattached kinetochores via a MAD2 inhibitory signal; Resolution of Sister Chromatid Cohesion; Separation of Sister Chromatids; COPI-independent Golgi-to-ER retrograde traffic; RHO GTPases Activate Formins; MHC class II antigen presentation	38	High	1	Phospho [S510(99); T512(100)]
Q9CT10	Ran-binding protein 3 OS=Mus musculus OX=10090 GN=Ranbp3 PE=1 SV=2	9.5	10.5	0.247779	491	52.5	5.12	1022.3	28.32	1	4	cell organization and biogenesis;metabolic process;regulation of biological process;transport	cytoplasm;nucleus	enzyme regulator activity;protein binding	Pf00638	71810	ENSMUSG00000002372.8	Ranbp3	17	HTLV-I infection			1	High	1	Phospho [S40(100); S146(100); S463(100)]
Q9DBG7	Signal recognition particle receptor subunit alpha OS=Mus musculus OX=10090 GN=Srpra PE=1 SV=1	3	3.75	0.425317	636	69.6	8.95		22.17		1	cell organization and biogenesis;transport	endoplasmic reticulum;membrane	catalytic activity;nucleotide binding;RNA binding	Pf00448, Pf02881, Pf04086	67398	ENSMUSG00000032042.11	Srpr	9	Protein export			1	High	1	Phospho [T283(100)]
Q9WVR4	Fragile X mental retardation syndrome-related protein 2 OS=Mus musculus OX=10090 GN=Fxr2 PE=1 SV=1	3	3.75	0.425317	673	73.7	6.23	919.12	8.76	1	1	regulation of biological process	cytoplasm;cytosol;membrane;nucleus	protein binding;RNA binding	Pf00013, Pf05641, Pf12235	23879		Fxr2	11		mRNA processing		1	High	1	Phospho [S602(100); S604(100)]
P20152	Vimentin OS=Mus musculus OX=10090 GN=Vim PE=1 SV=3	14.5	15.5	0.199604	466	53.7	5.12	1618.59	18.8	5	5	cell differentiation;cell organization and biogenesis;metabolic process;regulation of biological process;response to stimulus	cytoplasm;cytoskeleton;cytosol;membrane	protein binding;RNA binding;structural molecule activity	Pf00038, Pf04111, Pf04156, Pf04732, Pf05622, Pf10186	22352	ENSMUSG00000026728.9	Vim	2	Epstein-Barr virus infection; MicroRNAs in cancer	Striated Muscle Contraction; Spinal Cord Injury; Primary Focal Segmental Glomerulosclerosis FSGS; Alpha6-Beta4 Integrin Signaling Pathway	Striated Muscle Contraction; Caspase-mediated cleavage of cytoskeletal proteins	13	High	1	Phospho [S56(100); S214(100)]
Q8CI11	Guanine nucleotide-binding protein-like 3 OS=Mus musculus OX=10090 GN=Gnl3 PE=1 SV=2	5.5	4	-0.356043	538	60.7	9.11	378.63	18.46	1	4	cell division;cell proliferation;regulation of biological process	membrane;nucleus	catalytic activity;nucleotide binding;protein binding;RNA binding	Pf00009, Pf01926, Pf08701	30877	ENSMUSG00000042354.6	Gnl3	14	Ribosome biogenesis in eukaryotes		Major pathway of rRNA processing in the nucleolus and cytosol	5	High	1	Phospho [S95(100); S493(100); S505(100)]
Q61127	NGFI-A-binding protein 2 OS=Mus musculus OX=10090 GN=Nab2 PE=1 SV=2	5.5	4	-0.356043	525	56.5	6.86	719.22	6.89	2	2	cell differentiation;metabolic process;regulation of biological process	nucleus	protein binding	Pf04904, Pf04905	17937	ENSMUSG00000025402.12	Nab2	10				0	High	1	Phospho [S159(100); S162(100)]
P70698	CTP synthase 1 OS=Mus musculus OX=10090 GN=Ctps1 PE=1 SV=2	7	5.25	-0.311649	591	66.6	6.58	454.09	14.81	2	3	cell proliferation;metabolic process	membrane	catalytic activity;nucleotide binding;protein binding	Pf00117, Pf06418, Pf07722	51797	ENSMUSG00000028633.7	Ctps	4	Metabolic pathways; Pyrimidine metabolism		Interconversion of nucleotide di- and triphosphates	5	High	1	Phospho [S574(100); S575(100)]
P55200	Histone-lysine N-methyltransferase 2A OS=Mus musculus OX=10090 GN=Kmt2a PE=1 SV=3	3.25	4	0.402949	3966	429.4	9.16	395.96	16.87	1	4	cell organization and biogenesis;metabolic process;regulation of biological process;response to stimulus	cytosol;nucleus	catalytic activity;DNA binding;metal ion binding;protein binding	Pf00628, Pf00856, Pf02008, Pf05964, Pf05965, Pf13771, Pf13832, Pf15446	214162	ENSMUSG00000002028.13	Kmt2a; Mll1	9	Lysine degradation; Transcriptional misregulation in cancer		RUNX1 regulates genes involved in megakaryocyte differentiation and platelet function; RUNX1 regulates transcription of genes involved in differentiation of HSCs; PKMTs methylate histone lysines	11	High	1	Phospho [S134(99.4); S151(100); T504(99); S516(99); S2197(100); S2202(100); S2668(100); T2669(100); S2670(100)]
Q91X20	Set1/Ash2 histone methyltransferase complex subunit ASH2 OS=Mus musculus OX=10090 GN=Ash2l PE=1 SV=1	3.5	4.25	0.383497	623	68.2	5.69	435.54	0	2	2	cell organization and biogenesis;metabolic process;regulation of biological process;response to stimulus	nucleus	catalytic activity;DNA binding;metal ion binding;protein binding	Pf00622	23808	ENSMUSG00000031575.18	Ash2l	8			RUNX1 regulates genes involved in megakaryocyte differentiation and platelet function; Deactivation of the beta-catenin transactivating complex; PKMTs methylate histone lysines; Formation of the beta-catenin:TCF transactivating complex	13	High	1	Phospho [S618(100)]
Q62311	Transcription initiation factor TFIID subunit 6 OS=Mus musculus OX=10090 GN=Taf6 PE=1 SV=1	3	2	-0.481574	678	72.6	8.6	878.64	9.01	2	2	metabolic process;regulation of biological process	cytosol;nucleus	DNA binding;protein binding	Pf02969, Pf07571	21343	ENSMUSG00000036980.13	Taf6	5	Basal transcription factors; Herpes simplex infection	Estrogen signaling; Eukaryotic Transcription Initiation	RNA Polymerase II Transcription Initiation; Regulation of TP53 Activity through Phosphorylation; RNA polymerase II transcribes snRNA genes; RNA Polymerase II Promoter Escape; RNA Polymerase II Pre-transcription Events; RNA Polymerase II Transcription Pre-Initiation And Promoter Opening	16	High	1	Phospho [S653(100); T660(100); S673(100)]
Q80WJ7	Protein LYRIC OS=Mus musculus OX=10090 GN=Mtdh PE=1 SV=1	3	2	-0.481574	579	63.8	9.33	631.77	6.93	1	1	cell organization and biogenesis;regulation of biological process;response to stimulus	cytoplasm;endoplasmic reticulum;membrane;nucleus	protein binding;RNA binding		67154	ENSMUSG00000022255.15	Mtdh	15				0	High	1	Phospho [S423(100)]
Q8CB44	GRAM domain-containing protein 4 OS=Mus musculus OX=10090 GN=Gramd4 PE=1 SV=1	1	0.5	-0.896611	633	72.2	9.07		5.45		1	cell death;regulation of biological process	membrane;mitochondrion		Pf02893	223752	ENSMUSG00000035900.18	Gramd4	15				0	High	1	Phospho [S75(100); S79(100)]
Q8BYH7	TBC1 domain family member 17 OS=Mus musculus OX=10090 GN=Tbc1d17 PE=1 SV=2	1	0.5	-0.896611	645	72.8	5.25		0		1	metabolic process;regulation of biological process;transport	cytosol;vacuole	enzyme regulator activity;protein binding	Pf00566, Pf12068	233204	ENSMUSG00000038520.15	Tbc1d17	7			TBC/RABGAPs	4	High	1	Phospho [S633(100); S634(100)]
Q8BX09	Retinoblastoma-binding protein 5 OS=Mus musculus OX=10090 GN=Rbbp5 PE=1 SV=2	1	0.5	-0.896611	538	59.1	5.1		4.48		1	cell organization and biogenesis;metabolic process;regulation of biological process;response to stimulus	nucleus	catalytic activity;DNA binding;protein binding	Pf00400	213464	ENSMUSG00000026439.14	Rbbp5	1			RUNX1 regulates genes involved in megakaryocyte differentiation and platelet function; Deactivation of the beta-catenin transactivating complex; Neddylation; PKMTs methylate histone lysines; Formation of the beta-catenin:TCF transactivating complex	16	High	1	Phospho [S388(100); S389(100)]
Q9D6J1	Ceramide synthase 4 OS=Mus musculus OX=10090 GN=Cers4 PE=1 SV=1	1	0.5	-0.896611	393	46	8.38		3.36		1	metabolic process	endoplasmic reticulum;membrane;nucleus	catalytic activity;DNA binding	Pf03798	67260	ENSMUSG00000008206.16	Cers4; Lass4	8	Sphingolipid signaling pathway; Sphingolipid metabolism; Metabolic pathways		Sphingolipid de novo biosynthesis	7	High	1	Phospho [S349(100); S350(100)]
Q3ZT31	Sorting nexin-25 OS=Mus musculus OX=10090 GN=Snx25 PE=1 SV=3	1	0.5	-0.896611	840	97.1	6.29		3.93		1	metabolic process;regulation of biological process;transport	endosome;membrane	protein binding	Pf00615, Pf00787, Pf02194, Pf08628	102141	ENSMUSG00000038291.16	Snx25	8				0	High	1	Phospho [S274(100)]
E2JF22	Piezo-type mechanosensitive ion channel component 1 OS=Mus musculus OX=10090 GN=Piezo1 PE=1 SV=1	1	0.5	-0.896611	2547	291.8	7.5		4.14		1	regulation of biological process;response to stimulus;transport	endoplasmic reticulum;membrane	protein binding;transporter activity	Pf12166	234839		Fam38a; Piezo1	8				0	High	1	Phospho [S1385(100)]
O35295	Transcriptional activator protein Pur-beta OS=Mus musculus OX=10090 GN=Purb PE=1 SV=3	1	0.5	-0.896611	324	33.9	5.43		6.6		1	cell death;cell differentiation;cell proliferation;metabolic process;regulation of biological process	nucleus	DNA binding;protein binding;RNA binding;translation regulator activity	Pf04845	19291	ENSMUSG00000094483.2	Purb	11				0	High	1	Met-loss+Acetyl [N-Term]; Phospho [S8(100)]
P07901	Heat shock protein HSP 90-alpha OS=Mus musculus OX=10090 GN=Hsp90aa1 PE=1 SV=4	27.25	28	0.142559	733	84.7	5.01	3471.06	97.75	2	7	cell organization and biogenesis;cellular component movement;metabolic process;regulation of biological process;response to stimulus;transport	cell surface;cytoplasm;cytosol;membrane;nucleus	catalytic activity;enzyme regulator activity;nucleotide binding;protein binding;RNA binding	Pf00183, Pf02518, Pf13589	15519	ENSMUSG00000021270.13	Hsp90aa1	12	Estrogen signaling pathway; Antigen processing and presentation; Progesterone-mediated oocyte maturation; Protein processing in endoplasmic reticulum; Pathways in cancer; Prostate cancer; PI3K-Akt signaling pathway; NOD-like receptor signaling pathway	EBV LMP1 signaling; TNF-alpha NF-kB Signaling Pathway; Focal Adhesion-PI3K-Akt-mTOR-signaling pathway; IL-6 signaling Pathway; IL-2 Signaling Pathway	Anchoring of the basal body to the plasma membrane; The role of GTSE1 in G2/M progression after G2 checkpoint; VEGFR2 mediated vascular permeability; Downregulation of ERBB2 signaling; AURKA Activation by TPX2; Loss of Nlp from mitotic centrosomes; Recruitment of mitotic centrosome proteins and complexes; HSF1 activation; Attenuation phase; Regulation of PLK1 Activity at G2/M Transition; Neutroph…	60	High	1	Phospho [S263(100)]
E9Q5F9	Histone-lysine N-methyltransferase SETD2 OS=Mus musculus OX=10090 GN=Setd2 PE=1 SV=1	16	13	-0.196172	2537	285.5	6.3	2389.4	25.58	5	6	cell differentiation;cell organization and biogenesis;cellular component movement;defense response;development;metabolic process;regulation of biological process;response to stimulus	chromosome;nucleus	catalytic activity;metal ion binding;protein binding	Pf00397, Pf00856, Pf08236	235626	ENSMUSG00000044791.16	Setd2	9	Lysine degradation		PKMTs methylate histone lysines	4	High	1	Phospho [S242(100); S246(100); S532(100); S1387(100); S1389(100); S1391(100); S1818(100); S1819(100); S1962(100); S1966(100); S1969(100); S2053(100); S2055(100)]
Q62383	Transcription elongation factor SPT6 OS=Mus musculus OX=10090 GN=Supt6h PE=1 SV=2	3.75	4.5	0.366423	1726	199	4.93		3.61		1	cell organization and biogenesis;metabolic process;regulation of biological process;transport	nucleus	DNA binding;protein binding;RNA binding	Pf00017, Pf09371, Pf12836, Pf14633, Pf14635, Pf14639, Pf14641, Pf14878	20926	ENSMUSG00000002052.6	Supt6; Supt6h	11			RNA Polymerase II Pre-transcription Events; Formation of RNA Pol II elongation complex	5	High	1	Phospho [S73(100); S75(100); S78(100)]
Q9QX47	Protein SON OS=Mus musculus OX=10090 GN=Son PE=1 SV=2	35.25	35.75	0.123709	2444	265.5	5.6	3238.55	33.33	6	6	cell organization and biogenesis;metabolic process;regulation of biological process	nucleus	DNA binding;protein binding;RNA binding	Pf00035, Pf01585, Pf14709	20658	ENSMUSG00000022961.17	Son	16		mRNA processing		1	High	1	Phospho [S1805(75); S1807(75); S1808(75); S1809(75); S1973(100); S1975(100); S1977(100); S2027(100); S2029(100); S2031(100); S2047(100); S2049(100)]
Q6PDQ2	Chromodomain-helicase-DNA-binding protein 4 OS=Mus musculus OX=10090 GN=Chd4 PE=1 SV=1	23	23.75	0.149682	1915	217.6	5.81		39.67		8	cell organization and biogenesis;metabolic process;regulation of biological process	cytoplasm;cytoskeleton;membrane;nucleus	catalytic activity;DNA binding;metal ion binding;nucleotide binding;protein binding	Pf00176, Pf00271, Pf00385, Pf00628, Pf04851, Pf06461, Pf06465, Pf08073, Pf08074, Pf13831	107932	ENSMUSG00000063870.12	Chd4	6	Viral carcinogenesis	PluriNetWork	Regulation of PTEN gene transcription; Regulation of TP53 Activity through Acetylation; RNA Polymerase I Transcription Initiation	16	High	1	Phospho [S96(100); S98(100); S101(100); S301(100); S302(100); S303(100); S312(100); S1357(97.9); S1360(100); S1363(100)]
Q9ERA6	Tuftelin-interacting protein 11 OS=Mus musculus OX=10090 GN=Tfip11 PE=1 SV=1	4.5	5.25	0.325781	838	96.2	5.9		16.68		2	cell differentiation;cell organization and biogenesis;metabolic process;regulation of biological process	cytoplasm;nucleus;spliceosomal complex	DNA binding;protein binding	Pf01585, Pf07842, Pf12457, Pf12656	54723	ENSMUSG00000029345.13	Tfip11	5			mRNA Splicing - Major Pathway	4	High	1	Phospho [S96(100); S99(100)]
Q8C5D8	E3 SUMO-protein ligase PIAS2 OS=Mus musculus OX=10090 GN=Pias2 PE=1 SV=2	6	4.5	-0.311649	621	68.4	7.65		5.95		2	metabolic process;regulation of biological process;response to stimulus	nucleus	catalytic activity;DNA binding;metal ion binding;protein binding	Pf02891, Pf14324	17344	ENSMUSG00000025423.15	Pias2	18	Pathways in cancer; Jak-STAT signaling pathway; Small cell lung cancer; Ubiquitin mediated proteolysis	PluriNetWork	SUMOylation of DNA damage response and repair proteins; SUMOylation of chromatin organization proteins; SUMOylation of transcription factors	12	High	1	Phospho [S476(100); S477(100); S478(100)]
A2AIV2	Protein virilizer homolog OS=Mus musculus OX=10090 GN=Virma PE=1 SV=1	6	4.5	-0.311649	1811	201.3	4.96	1070.01	10.67	2	2	metabolic process	cytosol;nucleus	RNA binding		66185	ENSMUSG00000040720.15	1110037F02Rik; Virma	4		mRNA processing		1	High	1	Phospho [S173(100); S1578(100)]
Q8VD46	Ankyrin repeat, SAM and basic leucine zipper domain-containing protein 1 OS=Mus musculus OX=10090 GN=Asz1 PE=1 SV=2	14.75	12	-0.194292	475	53	6.24		18.77		1	cell differentiation;cell organization and biogenesis;development;metabolic process;regulation of biological process;response to stimulus	cytoplasm;cytosol	protein binding;signal transducer activity	Pf00023, Pf00536, Pf07647, Pf12796, Pf13606, Pf13637, Pf13857	74068	ENSMUSG00000010796.11	Asz1	6				0	High	1	Phospho [S17(100); S18(100); S20(100)]
Q8C7V3	U3 small nucleolar RNA-associated protein 15 homolog OS=Mus musculus OX=10090 GN=Utp15 PE=1 SV=1	3.25	2.25	-0.427126	528	59.3	8.79		4.9		1	metabolic process;regulation of biological process	cytoplasm;endoplasmic reticulum;nucleus	protein binding;RNA binding	Pf00400, Pf09384	105372	ENSMUSG00000041747.2	Utp15	13	Ribosome biogenesis in eukaryotes		Major pathway of rRNA processing in the nucleolus and cytosol	5	High	1	Phospho [S517(100)]
Q9CYX7	RRP15-like protein OS=Mus musculus OX=10090 GN=Rrp15 PE=1 SV=2	3.25	2.25	-0.427126	281	31	8.76	851.18	7.4	1	1	metabolic process			Pf07890	67223	ENSMUSG00000001305.5	Rrp15	1				0	High	1	Phospho [S265(100)]
P13595	Neural cell adhesion molecule 1 OS=Mus musculus OX=10090 GN=Ncam1 PE=1 SV=3	13	10.5	-0.204734	1115	119.4	4.83	1934.35	18.17	3	3	cell organization and biogenesis;regulation of biological process;response to stimulus	cell surface;cytosol;membrane	protein binding	Pf00041, Pf00047, Pf07654, Pf07679, Pf08205, Pf13895, Pf13927	17967		Ncam1	9	Cell adhesion molecules (CAMs); Prion diseases			2	High	1	Phospho [S774(100); S1005(100)]
Q8K019	Bcl-2-associated transcription factor 1 OS=Mus musculus OX=10090 GN=Bclaf1 PE=1 SV=2	45	45	0.103389	919	105.9	9.99	6120.42	89.98	11	16	cell death;metabolic process;regulation of biological process;response to stimulus	cytoplasm;nucleus	DNA binding;protein binding;RNA binding	Pf15440	72567	ENSMUSG00000037608.16	Bclaf1	10		mRNA processing		1	High	1	Phospho [S102(100); S104(100); S177(100); S183(100); S221(100); T256(100); S267(100); S284(99.4); S289(100); S383(100); S387(100); S395(100); T400(100); S510(100); S529(100); S646(100); S656(100)]
Q8CJF7	Protein ELYS OS=Mus musculus OX=10090 GN=Ahctf1 PE=1 SV=1	5.75	6.5	0.280266	2243	247.5	6.55	1028.6	6.82	2	2	cell division;cell organization and biogenesis;development;metabolic process;regulation of biological process;transport	chromosome;cytoplasm;membrane;nucleus	DNA binding;protein binding	Pf13934	226747	ENSMUSG00000026491.13	Ahctf1	1			Resolution of Sister Chromatid Cohesion; Amplification of signal from unattached kinetochores via a MAD2 inhibitory signal; Separation of Sister Chromatids; RHO GTPases Activate Formins	16	High	1	Phospho [S1980(100); S2188(99.3)]
Q99L45	Eukaryotic translation initiation factor 2 subunit 2 OS=Mus musculus OX=10090 GN=Eif2s2 PE=1 SV=1	5.75	6.5	0.280266	331	38.1	5.8	379.78	2.89	1	1	cell proliferation;metabolic process	cytoplasm	metal ion binding;protein binding;RNA binding	Pf01873	67204	ENSMUSG00000074656.12	Eif2s2	2	RNA transport	Translation Factors	L13a-mediated translational silencing of Ceruloplasmin expression; Recycling of eIF2:GDP; Ribosomal scanning and start codon recognition; GTP hydrolysis and joining of the 60S ribosomal subunit; ABC-family proteins mediated transport; Formation of the ternary complex, and subsequently, the 43S complex; Translation initiation complex formation	15	High	1	Met-loss+Acetyl [N-Term]; Phospho [S2(100)]; Acetyl [N-Term]
O35691	Pinin OS=Mus musculus OX=10090 GN=Pnn PE=1 SV=4	6	6.75	0.273314	725	82.4	7.01	817.03	25.05	1	3	metabolic process;regulation of biological process	cytoplasm;membrane;nucleus;spliceosomal complex	DNA binding;RNA binding	Pf04696, Pf04697	18949		Pnn	12	mRNA surveillance pathway; RNA transport			2	High	1	Phospho [S100(100); S440(100); S442(100)]
Q80Y19	Rho GTPase-activating protein 11A OS=Mus musculus OX=10090 GN=Arhgap11a PE=1 SV=2	1.5	2	0.518426	987	108.4	8.81		5.43		1	regulation of biological process;response to stimulus		enzyme regulator activity	Pf00620	228482	ENSMUSG00000041219.14	Arhgap11a	2			Rho GTPase cycle	3	High	1	Phospho [S708(100)]
Q52KR3	Protein prune homolog 2 OS=Mus musculus OX=10090 GN=Prune2 PE=1 SV=2	7	7.75	0.25023	3084	339.3	4.46	1209.14	11.1	3	4	cell death	cytoplasm	catalytic activity	Pf02833, Pf12496, Pf13716	353211	ENSMUSG00000039126.9	Prune2	19				0	High	1	Phospho [S594(100); S704(100); S2306(100); T2312(100); S2638(100); T2642(100)]
Q99J36	THUMP domain-containing protein 1 OS=Mus musculus OX=10090 GN=Thumpd1 PE=1 SV=1	9.25	10	0.215863	350	38.9	6.07		23.94		2	metabolic process		RNA binding	Pf02926	233802	ENSMUSG00000030942.8	Thumpd1	7				0	High	1	Phospho [S86(100); S88(100)]
Q6IR34	G-protein-signaling modulator 1 OS=Mus musculus OX=10090 GN=Gpsm1 PE=1 SV=3	3.5	2.5	-0.382038	673	74.3	6.23	1201.59	7.07	1	1	cell differentiation;development;regulation of biological process	cytoplasm;cytosol;endoplasmic reticulum;Golgi;membrane	enzyme regulator activity;protein binding	Pf00515, Pf02188, Pf13176, Pf13414, Pf13424	67839	ENSMUSG00000026930.15	Gpsm1	2	Cocaine addiction		G alpha (i) signalling events	5	High	1	Phospho [S490(100); S491(100)]
A2APB8	Targeting protein for Xklp2 OS=Mus musculus OX=10090 GN=Tpx2 PE=1 SV=1	3.5	2.5	-0.382038	745	85.8	9.38	487.22	2.51	2	2	cell death;cell division;cell organization and biogenesis;regulation of biological process	cytoplasm;cytoskeleton;nucleus	protein binding	Pf09041, Pf12214	72119	ENSMUSG00000027469.16	Tpx2	2			Regulation of TP53 Activity through Phosphorylation; AURKA Activation by TPX2	11	High	1	Phospho [S486(100); S737(100)]
Q99LI2	Chloride channel CLIC-like protein 1 OS=Mus musculus OX=10090 GN=Clcc1 PE=1 SV=1	3.5	2.5	-0.382038	539	60.6	5.68	688.97	7.81	1	1	transport	cytoplasm;endoplasmic reticulum;Golgi;membrane;nucleus	transporter activity	Pf05934	229725	ENSMUSG00000027884.16	Clcc1	3				0	High	1	Phospho [S429(100); S433(100)]
Q99KG3	RNA-binding protein 10 OS=Mus musculus OX=10090 GN=Rbm10 PE=1 SV=1	6.5	5	-0.275123	930	103.4	5.92	773.7	22.87	2	4	metabolic process;regulation of biological process	nucleus	metal ion binding;protein binding;RNA binding	Pf00076, Pf00641, Pf01585, Pf12656, Pf14259	236732	ENSMUSG00000031060.16	Rbm10	X		mRNA processing		1	High	1	Phospho [S723(100); S733(100); S736(100); S738(100)]
Q60875	Rho guanine nucleotide exchange factor 2 OS=Mus musculus OX=10090 GN=Arhgef2 PE=1 SV=4	5	3.75	-0.311649	985	111.9	7.25		10.53		1	cell division;cell organization and biogenesis;defense response;regulation of biological process;response to stimulus	cytoplasm;cytoskeleton;Golgi	metal ion binding;protein binding	Pf00130, Pf00169, Pf00621, Pf07649	16800	ENSMUSG00000028059.15	Arhgef2	3			G alpha (12/13) signalling events; NRAGE signals death through JNK; Signalling by NGF; Rho GTPase cycle	11	High	1	Phospho [S939(100); S940(100); S952(98); S959(100)]
Q80YV2	Nuclear-interacting partner of ALK OS=Mus musculus OX=10090 GN=Zc3hc1 PE=1 SV=1	5	3.75	-0.311649	501	55.2	5.38		16.18		2	cell division;metabolic process;regulation of biological process	membrane;nucleus	metal ion binding;protein binding	Pf07967, Pf08600	232679	ENSMUSG00000039130.18	Zc3hc1	6				0	High	1	Phospho [S62(100); S357(98.4); S358(99.2); S369(99.2)]
Q8BIZ6	Smad nuclear-interacting protein 1 OS=Mus musculus OX=10090 GN=Snip1 PE=1 SV=1	5	3.75	-0.311649	383	44.4	9.89	403.47	15.64	1	2	metabolic process;regulation of biological process;response to stimulus	cytosol;nucleus	protein binding;RNA binding	Pf00498	76793	ENSMUSG00000050213.6	Snip1	4				0	High	1	Phospho [S33(100); S48(100); S50(100)]
Q3USH5	Splicing factor, suppressor of white-apricot homolog OS=Mus musculus OX=10090 GN=Sfswap PE=1 SV=2	2	2.5	0.425317	945	104.1	8.05		9.46		3	cell organization and biogenesis;metabolic process;regulation of biological process	nucleus	protein binding;RNA binding	Pf01805, Pf09750	231769	ENSMUSG00000029439.14	Sfswap	5		mRNA processing		1	High	1	Phospho [T282(98.7); T547(89.7); S601(100)]
Q9CYC5	Kinetochore-associated protein DSN1 homolog OS=Mus musculus OX=10090 GN=Dsn1 PE=1 SV=1	2	2.5	0.425317	348	39.5	6.21	131.28	1.67	1	1	cell division;cell organization and biogenesis	chromosome;cytosol;nucleus		Pf08202	66934	ENSMUSG00000027635.15	Dsn1	2			Resolution of Sister Chromatid Cohesion; Amplification of signal from unattached kinetochores via a MAD2 inhibitory signal; Separation of Sister Chromatids; RHO GTPases Activate Formins; Neutrophil degranulation	19	High	1	Phospho [S344(98.6)]
E9Q5K9	YTH domain-containing protein 1 OS=Mus musculus OX=10090 GN=Ythdc1 PE=1 SV=2	2	2.5	0.425317	736	85.6	6.16	166.06	0	1	1	cell organization and biogenesis;metabolic process;regulation of biological process	membrane;nucleus	RNA binding	Pf04146	231386	ENSMUSG00000035851.14	Ythdc1	5				0	High	1	Phospho [S309(100)]
Q8K4R9	Disks large-associated protein 5 OS=Mus musculus OX=10090 GN=Dlgap5 PE=1 SV=2	2.25	2.75	0.392895	808	90.1	9.17	305.45	3.99	1	1	cell organization and biogenesis;metabolic process	cytoplasm;cytoskeleton;cytosol;mitochondrion;nucleus	catalytic activity	Pf03359	218977		Dlgap5	14				0	High	1	Phospho [S70(100)]
O35613	Death domain-associated protein 6 OS=Mus musculus OX=10090 GN=Daxx PE=1 SV=1	5.25	4	-0.288929	739	81.4	4.7	929.67	6.4	1	1	cell death;cell organization and biogenesis;metabolic process;regulation of biological process;response to stimulus	chromosome;cytoplasm;cytosol;nucleus	enzyme regulator activity;protein binding	Pf03344	13163		Daxx	17	Herpes simplex infection; MAPK signaling pathway; Amyotrophic lateral sclerosis (ALS); Apoptosis	p38 MAPK Signaling Pathway; IL-6 signaling Pathway; MAPK signaling pathway; FAS pathway and Stress induction of HSP regulation		8	High	1	Phospho [S736(100); S738(100)]
Q9DB85	Ribosomal RNA-processing protein 8 OS=Mus musculus OX=10090 GN=Rrp8 PE=1 SV=1	3.75	2.75	-0.34407	457	51	9.76		35.12		2	cell communication;cell organization and biogenesis;metabolic process;regulation of biological process;response to stimulus	cytosol;membrane;nucleus	catalytic activity;protein binding;RNA binding	Pf05148, Pf08241, Pf13489	101867	ENSMUSG00000030888.14	Rrp8	7			SIRT1 negatively regulates rRNA expression	4	High	1	Phospho [S62(100); S64(100)]
Q8K2F8	Protein LSM14 homolog A OS=Mus musculus OX=10090 GN=Lsm14a PE=1 SV=1	7	5.5	-0.244535	462	50.5	9.52	689.06	10.87	2	3	cell organization and biogenesis;defense response;development;regulation of biological process;response to stimulus	cytoplasm;cytosol	DNA binding;RNA binding	Pf09532, Pf12701, Pf14438	67070	ENSMUSG00000066568.12	Lsm14a	7				0	High	1	Phospho [S339(100)]
Q69ZA1	Cyclin-dependent kinase 13 OS=Mus musculus OX=10090 GN=Cdk13 PE=1 SV=3	7	5.5	-0.244535	1511	164.5	9.69	1080.41	15.63	4	5	metabolic process;regulation of biological process	chromosome;cytosol;Golgi;nucleus	catalytic activity;DNA binding;nucleotide binding;protein binding;RNA binding	Pf00069, Pf07714	69562	ENSMUSG00000041297.7	Cdk13	13			Neutrophil degranulation; TP53 Regulates Transcription of DNA Repair Genes	8	High	1	Phospho [S316(100); S318(100); S368(100); S384(100); S396(100); S398(100); S401(100)]
Q52KI8	Serine/arginine repetitive matrix protein 1 OS=Mus musculus OX=10090 GN=Srrm1 PE=1 SV=2	130	116.5	-0.0547929	946	106.8	11.87	24713.8	259.11	27	30	metabolic process	nucleus;spliceosomal complex	DNA binding;RNA binding	Pf01480, Pf15402, Pf15449	51796		Srrm1	4	mRNA surveillance pathway; RNA transport	mRNA processing		3	High	1	Phospho [S198(100); S200(100); S220(100); S260(100); S288(100); S290(98.7); S387(100); S389(100); S391(100); T404(100); S412(100); S427(100); S429(100); S448(100); S450(100); S461(100); S463(100); S550(100); S561(100); S563(100); S572(100); S574(100); T600(100); S602(100); S616(100); S624(100); S626(100); T633(100); S635(100); S655(100); S657(100); S672(100); S702(100); S714(100); S723(100); S725…
P52293	Importin subunit alpha-1 OS=Mus musculus OX=10090 GN=Kpna2 PE=1 SV=2	2.5	3	0.366423	529	57.9	5.68	278.62	2.64	1	1	transport	cytoplasm;cytosol;membrane;nucleus	protein binding;RNA binding;transporter activity	Pf00514, Pf01749, Pf13513, Pf13646	16647	ENSMUSG00000066878.4; ENSMUSG00000018362.14	Kpna2	11; 17	Influenza A	PluriNetWork; TNF-alpha NF-kB Signaling Pathway	Sensing of DNA Double Strand Breaks	7	High	1	Phospho [S62(99.2)]
O54774	AP-3 complex subunit delta-1 OS=Mus musculus OX=10090 GN=Ap3d1 PE=1 SV=1	17.25	17.75	0.144611	1199	135	7.37	3141.3	40.19	2	4	cell organization and biogenesis;cellular component movement;regulation of biological process;transport	cytoplasm;Golgi;membrane		Pf01602, Pf06375	11776	ENSMUSG00000020198.8	Ap3d1	10	Lysosome			1	High	1	Phospho [S632(100); S634(100); S636(100); S755(99.5); T758(100); S760(100); S784(100)]
Q8BP27	Swi5-dependent recombination DNA repair protein 1 homolog OS=Mus musculus OX=10090 GN=Sfr1 PE=1 SV=2	12.75	10.5	-0.176719	319	35.2	5.15	1452.83	17.6	1	2	metabolic process;regulation of biological process;response to stimulus	nucleus		Pf10376	67788	ENSMUSG00000025066.9	Sfr1	19				0	High	1	Phospho [S67(100); S71(100); S83(100); S87(100); S99(100); S103(100); S115(97.6)]
Q5XG69	Soluble lamin-associated protein of 75 kDa OS=Mus musculus OX=10090 GN=Fam169a PE=1 SV=3	14.25	14.75	0.153142	665	73.2	4.68	2535.2	32.9	2	4		membrane;nucleus			320557	ENSMUSG00000041817.13	Fam169a	13				0	High	1	Phospho [S613(100); S614(100); S630(100); S631(100); S632(100)]
Q9CQ20	Mid1-interacting protein 1 OS=Mus musculus OX=10090 GN=Mid1ip1 PE=1 SV=1	4	3	-0.311649	182	20.3	5.5	557.75	2.63	1	1	cell organization and biogenesis;metabolic process;regulation of biological process	cytoplasm;cytoskeleton;cytosol;nucleus	protein binding	Pf07084	68041	ENSMUSG00000008035.12	Mid1ip1	X			Import of palmitoyl-CoA into the mitochondrial matrix	4	High	1	Phospho [S71(99.4); S74(100)]
P52479	Ubiquitin carboxyl-terminal hydrolase 10 OS=Mus musculus OX=10090 GN=Usp10 PE=1 SV=3	4	3	-0.311649	792	87	5.17		5.62		1	metabolic process;regulation of biological process;response to stimulus	cytoplasm;cytosol;endosome;nucleus	catalytic activity;protein binding;RNA binding	Pf00443, Pf13423	22224	ENSMUSG00000031826.20	Usp10	8			Termination of translesion DNA synthesis; Ub-specific processing proteases	8	High	1	Phospho [S570(100)]
Q62422	Osteoclast-stimulating factor 1 OS=Mus musculus OX=10090 GN=Ostf1 PE=1 SV=2	4	3	-0.311649	215	23.8	5.68	713.69	3.57	1	1		cytoplasm;extracellular	protein binding	Pf00018, Pf00023, Pf07653, Pf12796, Pf13637, Pf13857, Pf14604	20409	ENSMUSG00000024725.12	Ostf1	19			Neutrophil degranulation	3	High	1	Phospho [S203(99.6); S214(100)]
Q91YU8	Suppressor of SWI4 1 homolog OS=Mus musculus OX=10090 GN=Ppan PE=1 SV=2	3.75	4.25	0.283961	470	52.7	10.32		14.61		1	cell organization and biogenesis;regulation of biological process	nucleus	RNA binding	Pf04427	235036	ENSMUSG00000004100.12	Ppan	9				0	High	1	Phospho [S362(100)]
Q8K2Z4	Condensin complex subunit 1 OS=Mus musculus OX=10090 GN=Ncapd2 PE=1 SV=2	5.75	4.5	-0.250248	1392	155.6	6.38	283.64	5.83	1	2	cell division;cell organization and biogenesis;metabolic process	chromosome;cytoplasm;cytosol;membrane;nucleus	protein binding	Pf12717, Pf12922	68298		Ncapd2	6				0	High	1	Phospho [S1323(100); S1358(100); S1361(100); S1362(100)]
A2AG58	BCLAF1 and THRAP3 family member 3 OS=Mus musculus OX=10090 GN=Bclaf3 PE=1 SV=1	4	4.5	0.273314	752	90.1	9.58	844.19	9.18	1	1		mitochondrion		Pf15440	382252	ENSMUSG00000044150.12	A830080D01Rik; Bclaf3	X				0	High	1	Phospho [S78(100); S80(100)]
Q9DBY8	Nuclear valosin-containing protein-like OS=Mus musculus OX=10090 GN=Nvl PE=1 SV=1	4	4.5	0.273314	855	94.4	6.35	1514.28	13.04	3	3	metabolic process;regulation of biological process;response to stimulus	membrane;nucleus	catalytic activity;nucleotide binding;RNA binding	Pf00004, Pf00910, Pf01078, Pf05496, Pf06068, Pf06414, Pf07724, Pf07726, Pf07728, Pf13173, Pf13191, Pf13207, Pf13238, Pf13401	67459	ENSMUSG00000026516.8	Nvl	1	Ribosome biogenesis in eukaryotes			1	High	1	Phospho [S190(100); S210(100)]
Q6P542	ATP-binding cassette sub-family F member 1 OS=Mus musculus OX=10090 GN=Abcf1 PE=1 SV=1	10.75	11.25	0.168977	837	94.9	6.51	812.6	20.05	2	3	metabolic process;regulation of biological process	cytoplasm;cytosol;membrane;nucleus;ribosome	catalytic activity;nucleotide binding;RNA binding;translation regulator activity	Pf00005, Pf13304	224742	ENSMUSG00000038762.15	Abcf1	17			ABC-family proteins mediated transport	2	High	1	Phospho [S103(100); S107(100); S138(100); S225(100)]
Q9QYR6	Microtubule-associated protein 1A OS=Mus musculus OX=10090 GN=Map1a PE=1 SV=2	9.5	10	0.177389	2776	300	5	1454.09	20.53	4	6	cell organization and biogenesis;regulation of biological process	cytoplasm;cytoskeleton;cytosol	protein binding	Pf02463	17754	ENSMUSG00000027254.13	Map1a; Mtap1a	2				0	High	1	Phospho [S526(100); S527(100); T1633(98.9); S1648(100); S1789(100)]
P49769	Presenilin-1 OS=Mus musculus OX=10090 GN=Psen1 PE=1 SV=1	4.75	5.25	0.247779	467	52.6	5.38	795.12	6.47	1	1	cell death;cell differentiation;cell organization and biogenesis;cell proliferation;cellular component movement;cellular homeostasis;metabolic process;regulation of biological process;response to stimulus;transport	cell surface;chromosome;cytoplasm;endoplasmic reticulum;Golgi;membrane;mitochondrion;nucleus	catalytic activity;protein binding;transporter activity	Pf01080	19164	ENSMUSG00000019969.13	Psen1	12	Wnt signaling pathway; Notch signaling pathway; Alzheimer's disease; Neurotrophin signaling pathway	PluriNetWork; Alzheimers Disease; Delta-Notch Signaling Pathway; Notch Signaling Pathway	Signaling by NOTCH3; Signaling by NOTCH; NRIF signals cell death from the nucleus; Neutrophil degranulation; Signalling by NGF; Nuclear signaling by ERBB4; Signaling by NOTCH4; Regulated proteolysis of p75NTR; EPH-ephrin mediated repulsion of cells	27	High	1	Phospho [S367(100); T370(100); S371(100)]
Q8BKT7	THO complex subunit 5 homolog OS=Mus musculus OX=10090 GN=Thoc5 PE=1 SV=2	4.75	5.25	0.247779	683	78.6	7.12		19.63		2	cell differentiation;cell division;cell organization and biogenesis;metabolic process;regulation of biological process;transport	chromosome;cytoplasm;nucleus	protein binding;RNA binding	Pf09766	107829		Thoc5	11	RNA transport			1	High	1	Phospho [S307(100); S312(100); S314(100)]
Q9DBC3	Cap-specific mRNA (nucleoside-2'-O-)-methyltransferase 1 OS=Mus musculus OX=10090 GN=Cmtr1 PE=1 SV=1	4.75	5.25	0.247779	837	95.6	7.27	572.06	13.4	1	3	metabolic process	cytosol;nucleus	catalytic activity;protein binding	Pf01585, Pf01728	74157	ENSMUSG00000024019.17	Cmtr1; Ftsjd2	17				0	High	1	Phospho [S27(99.4); T29(98.9); S30(98.8); T47(100); S48(100); S54(98)]
Q8BTI8	Serine/arginine repetitive matrix protein 2 OS=Mus musculus OX=10090 GN=Srrm2 PE=1 SV=3	165.25	158.5	0.0432213	2703	294.7	12.03	23160.6	240.89	39	42	metabolic process	nucleus;spliceosomal complex	protein binding;RNA binding		75956	ENSMUSG00000039218.16	Srrm2	17			mRNA Splicing - Major Pathway	4	High	1	Phospho [S231(100); T233(100); S349(100); S351(100); S402(100); S406(100); S422(100); S433(100); S434(100); S435(100); S470(100); S472(100); T474(100); S531(100); S533(100); T955(100); T973(100); S984(99.2); S1062(98.3); S1068(100); S1077(100); S1151(100); S1269(100); S1276(99.9); S1278(95.8); S1338(100); S1339(100); S1343(100); S1360(100); S1378(98.2); S1380(99.7); T1390(99.1); S1497(99.4); S150…
P97360	Transcription factor ETV6 OS=Mus musculus OX=10090 GN=Etv6 PE=1 SV=1	5.5	6	0.22892	485	56.4	7.33	1263.89	9.08	1	1	cell death;cell differentiation;cell organization and biogenesis;cell proliferation;metabolic process;regulation of biological process	cytosol;nucleus	DNA binding;protein binding	Pf00178, Pf02198	14011	ENSMUSG00000030199.16	Etv6	6	Dorso-ventral axis formation; Transcriptional misregulation in cancer	Exercise-induced Circadian Regulation; Exercise-induced Circadian Regulation		4	High	1	Phospho [T18(100); S22(100)]
P24788	Cyclin-dependent kinase 11B OS=Mus musculus OX=10090 GN=Cdk11b PE=1 SV=2	5.5	6	0.22892	784	91.5	5.39	1423.42	9.08	3	3	metabolic process;regulation of biological process	nucleus	catalytic activity;nucleotide binding	Pf00069, Pf07714, Pf14531	12537	ENSMUSG00000029062.14	Cdk11b	4			Mus musculus biological processes; Transcriptional Regulation of Adipocyte Differentiation in 3T3-L1 Pre-adipocytes	2	High	1	Phospho [S47(100); S264(100); S270(100)]
Q9D0L8	mRNA cap guanine-N7 methyltransferase OS=Mus musculus OX=10090 GN=Rnmt PE=1 SV=1	8	8.5	0.190852	465	53.3	6.48	323.82	16.31	1	2	metabolic process	nucleus	catalytic activity;RNA binding	Pf03291	67897	ENSMUSG00000009535.13	Rnmt	18	mRNA surveillance pathway	mRNA processing	mRNA Capping; RNA Pol II CTD phosphorylation and interaction with CE	7	High	1	Phospho [S15(100); S64(99.7)]
Q80TE4	Signal-induced proliferation-associated 1-like protein 2 OS=Mus musculus OX=10090 GN=Sipa1l2 PE=1 SV=3	6	6.5	0.218866	1722	189.3	6.79	1084.34	10.09	4	4	regulation of biological process		enzyme regulator activity;protein binding	Pf00595, Pf02145, Pf11881	244668	ENSMUSG00000001995.9	Sipa1l2	8	Rap1 signaling pathway			1	High	1	Phospho [S1406(99.4); S1478(100); S1552(99.6)]
Q9ESV0	ATP-dependent RNA helicase DDX24 OS=Mus musculus OX=10090 GN=Ddx24 PE=1 SV=2	7	7.5	0.202924	857	96.4	9.36	857.72	9.64	3	3	metabolic process	cytoplasm;membrane	catalytic activity;nucleotide binding;RNA binding	Pf00270, Pf00271	27225	ENSMUSG00000041645.13	Ddx24	12		mRNA processing		1	High	1	Phospho [S80(100); S170(100); S288(100)]
Q8K0B2	Lysosomal cobalamin transport escort protein LMBD1 OS=Mus musculus OX=10090 GN=Lmbrd1 PE=1 SV=1	2.75	2	-0.356043	537	61	7.53		7.67		1	metabolic process;regulation of biological process;transport	membrane;vacuole	protein binding	Pf04791	68421	ENSMUSG00000073725.8	Lmbrd1	1	Vitamin digestion and absorption		Cobalamin (Cbl, vitamin B12) transport and metabolism	5	High	1	Phospho [S525(100); S528(100)]
Q80XU3	Nuclear ubiquitous casein and cyclin-dependent kinase substrate 1 OS=Mus musculus OX=10090 GN=Nucks1 PE=1 SV=1	27.5	27.5	0.103389	234	26.3	5.14	6934.83	97.84	6	8	cell organization and biogenesis;cellular homeostasis;metabolic process;regulation of biological process;response to stimulus	chromosome;cytoplasm;nucleus	DNA binding;protein binding;RNA binding		98415	ENSMUSG00000026434.12	Nucks1	1				0	High	1	Phospho [S19(100); S75(100); S79(100); T179(100); S181(100)]
Q8BLH7	HIRA-interacting protein 3 OS=Mus musculus OX=10090 GN=Hirip3 PE=1 SV=1	6	4.75	-0.233646	601	65.2	7.84	350.67	15.9	1	4		nucleus			233876	ENSMUSG00000042606.9	Hirip3	7				0	High	1	Phospho [S152(100); S153(100); S292(98.1); S295(98.1); S296(98.1); S328(100); S331(100); S332(100); S389(98.9)]
Q99KY4	Cyclin-G-associated kinase OS=Mus musculus OX=10090 GN=Gak PE=1 SV=2	1.5	1	-0.481574	1305	143.6	5.73		2.74		1	cell differentiation;cell organization and biogenesis;metabolic process;regulation of biological process;transport	cytoplasm;cytosol;Golgi;membrane	catalytic activity;nucleotide binding;protein binding	Pf00069, Pf00226, Pf07714, Pf10409	231580		Gak	5				0	High	1	Phospho [S813(98.8); S827(100)]
Q3UZ18	Little elongation complex subunit 2 OS=Mus musculus OX=10090 GN=Ice2 PE=1 SV=2	1.5	1	-0.481574	988	109.8	6.77	340.65		1		metabolic process;regulation of biological process	cytosol;nucleus		Pf10505	93697	ENSMUSG00000032235.15	Narg2; Ice2	9			RNA polymerase II transcribes snRNA genes	3	High	1	Phospho [S587(100); T589(100)]
F6ZDS4	Nucleoprotein TPR OS=Mus musculus OX=10090 GN=Tpr PE=1 SV=1	1.5	1	-0.481574	2431	273.8	5.03		13.69		1	cell division;cell organization and biogenesis;metabolic process;regulation of biological process;response to stimulus;transport	chromosome;cytoplasm;cytoskeleton;Golgi;membrane;nucleus	catalytic activity;motor activity;protein binding;RNA binding;structural molecule activity;transporter activity	Pf00038, Pf01496, Pf01576, Pf02463, Pf04111, Pf04156, Pf07926, Pf08317, Pf09726, Pf12128, Pf13166, Pf14915, Pf15070	108989	ENSMUSG00000006005.17	Tpr	1	Thyroid cancer; RNA transport; Pathways in cancer		Transcriptional regulation by small RNAs; SUMOylation of RNA binding proteins; snRNP Assembly; SUMOylation of chromatin organization proteins; Nuclear Pore Complex (NPC) Disassembly; Regulation of Glucokinase by Glucokinase Regulatory Protein; Transport of Mature mRNA derived from an Intron-Containing Transcript; SUMOylation of DNA damage response and repair proteins; SUMOylation of DNA replicati…	31	High	1	Phospho [S2116(99.3)]
Q8JZQ9	Eukaryotic translation initiation factor 3 subunit B OS=Mus musculus OX=10090 GN=Eif3b PE=1 SV=1	32.25	32	0.0921615	803	91.3	5.02		107.37		4	metabolic process;regulation of biological process	cytoplasm	protein binding;RNA binding	Pf00076, Pf08662, Pf13893, Pf14259	27979	ENSMUSG00000056076.13	Eif3b	5	RNA transport	Translation Factors; mRNA processing; IL-2 Signaling Pathway	Formation of a pool of free 40S subunits; L13a-mediated translational silencing of Ceruloplasmin expression; Ribosomal scanning and start codon recognition; Formation of the ternary complex, and subsequently, the 43S complex; Translation initiation complex formation; GTP hydrolysis and joining of the 60S ribosomal subunit	15	High	1	Phospho [S68(97.4); T74(98.3); S75(100); S79(100); S84(98.3); S120(100); S123(100); S141(100); S143(100); S153(100)]
Q8C2Q3	RNA-binding protein 14 OS=Mus musculus OX=10090 GN=Rbm14 PE=1 SV=1	6.25	5	-0.218539	669	69.4	9.67	659.51	1.71	2	1	cell organization and biogenesis;defense response;metabolic process;regulation of biological process;response to stimulus	cytoplasm;nucleus	RNA binding	Pf00076, Pf13893, Pf14259	56275	ENSMUSG00000006456.10	Rbm14	19		mRNA processing	RUNX2 regulates bone development	6	High	1	Phospho [T206(100); S582(100)]
Q9CZH7	Matrix-remodeling-associated protein 7 OS=Mus musculus OX=10090 GN=Mxra7 PE=1 SV=2	4.5	3.5	-0.259181	178	19.4	4.26	879.05	13.26	1	2		membrane			67622	ENSMUSG00000020814.13	Mxra7	11				0	High	1	Phospho [S79(100); S96(98.8)]
P62960	Y-box-binding protein 1 OS=Mus musculus OX=10090 GN=Ybx1 PE=1 SV=3	4.5	3.5	-0.259181	322	35.7	9.88	202.4	6.82	1	2	metabolic process;regulation of biological process	cytoplasm;cytosol;extracellular;membrane;nucleus;spliceosomal complex	DNA binding;protein binding;RNA binding	Pf00313	22608	ENSMUSG00000028639.14	Ybx1	4		SIDS Susceptibility Pathways; mRNA processing; IL-2 Signaling Pathway	mRNA Splicing - Major Pathway; mRNA Splicing - Minor Pathway	8	High	1	Phospho [S172(100); S174(100); S312(98.8)]
Q569Z6	Thyroid hormone receptor-associated protein 3 OS=Mus musculus OX=10090 GN=Thrap3 PE=1 SV=1	24.5	24.5	0.103389	951	108.1	10.17	2427.48	88.54	5	8	metabolic process;regulation of biological process;response to stimulus	nucleus	DNA binding;nucleotide binding;protein binding;receptor activity;RNA binding	Pf15440	230753	ENSMUSG00000043962.16	Thrap3	4			Mus musculus biological processes; Transcriptional Regulation of Adipocyte Differentiation in 3T3-L1 Pre-adipocytes	2	High	1	Phospho [S238(100); S243(100); S248(100); S253(100); S315(100); S320(100); S669(100); S679(100); S924(100); S935(99.3); S949(94.1)]
Q8BGD9	Eukaryotic translation initiation factor 4B OS=Mus musculus OX=10090 GN=Eif4b PE=1 SV=1	16	16.25	0.125757	611	68.8	5.67	2229.25	42.42	2	4	cell organization and biogenesis;metabolic process		RNA binding	Pf00076, Pf14259	75705	ENSMUSG00000058655.8	Eif4b	15	mTOR signaling pathway; RNA transport; Proteoglycans in cancer; PI3K-Akt signaling pathway	Focal Adhesion-PI3K-Akt-mTOR-signaling pathway; Translation Factors	L13a-mediated translational silencing of Ceruloplasmin expression; mTORC1-mediated signalling; Ribosomal scanning and start codon recognition; GTP hydrolysis and joining of the 60S ribosomal subunit; Translation initiation complex formation; Deadenylation of mRNA	21	High	1	Phospho [S406(100); S409(99.5); S442(100); S445(100); S459(100)]
Q9D0L7	Armadillo repeat-containing protein 10 OS=Mus musculus OX=10090 GN=Armc10 PE=1 SV=1	3	2.25	-0.311649	306	33.3	7.99	271.96	8.1	1	2	regulation of biological process	endoplasmic reticulum;membrane;mitochondrion	protein binding	Pf04826	67211	ENSMUSG00000038525.16	Armc10	5				0	High	1	Phospho [S43(100)]
Q4VA53	Sister chromatid cohesion protein PDS5 homolog B OS=Mus musculus OX=10090 GN=Pds5b PE=1 SV=1	15.5	15.75	0.126472	1446	164.3	8.5	2638.04	32.57	4	6	cell division;cell organization and biogenesis;metabolic process;regulation of biological process;response to stimulus	chromosome;nucleus	DNA binding		100710	ENSMUSG00000034021.15	Pds5b	5			Establishment of Sister Chromatid Cohesion; Cohesin Loading onto Chromatin; Resolution of Sister Chromatid Cohesion; Separation of Sister Chromatids	12	High	1	Phospho [S1255(98); S1281(100); S1356(100); T1368(99.3)]
Q6PDH0	Pleckstrin homology-like domain family B member 1 OS=Mus musculus OX=10090 GN=Phldb1 PE=1 SV=1	8.5	7	-0.176719	1371	150	8.87	1079.29	18.66	2	3	regulation of biological process		protein binding	Pf00169, Pf00498, Pf14593, Pf15409	102693	ENSMUSG00000048537.16	Phldb1	9				0	High	1	Phospho [T518(100); S520(100); S522(100)]
Q9R1C7	Pre-mRNA-processing factor 40 homolog A OS=Mus musculus OX=10090 GN=Prpf40a PE=1 SV=1	8.5	7	-0.176719	953	108.4	7.69	1000.53	11.05	1	1	cell organization and biogenesis;cellular component movement;metabolic process;regulation of biological process	cytosol;membrane;nucleus;spliceosomal complex	protein binding;RNA binding	Pf00397, Pf01846	56194	ENSMUSG00000061136.14	Prpf40a	2	Spliceosome	mRNA processing	mRNA Splicing - Major Pathway	6	High	1	Phospho [S929(99.4); S931(100); S934(100)]
P70399	TP53-binding protein 1 OS=Mus musculus OX=10090 GN=Tp53bp1 PE=1 SV=3	14.25	14.5	0.12848	1969	212.6	4.63	174.97	47.57	1	10	cell organization and biogenesis;metabolic process;regulation of biological process;response to stimulus	chromosome;cytoplasm;nucleus	DNA binding;protein binding	Pf09038, Pf15057	27223	ENSMUSG00000043909.16	Trp53bp1	2	NOD-like receptor signaling pathway		G2/M DNA damage checkpoint; Nonhomologous End-Joining (NHEJ); Recruitment and ATM-mediated phosphorylation of repair and signaling proteins at DNA double strand breaks; SUMOylation of transcription factors	15	High	1	Phospho [S80(98.9); S83(100); S298(99.3); S552(100); S652(100); S654(100); S763(99.3); S776(99.2); T1270(99.2)]
P09405	Nucleolin OS=Mus musculus OX=10090 GN=Ncl PE=1 SV=2	45.5	44.5	0.0713275	707	76.7	4.75		95.58		5	regulation of biological process;response to stimulus;transport	cell surface;cytoplasm;membrane;nucleus	DNA binding;metal ion binding;protein binding;RNA binding	Pf00076, Pf13893, Pf14259	17975	ENSMUSG00000026234.12	Ncl	1		PluriNetWork; mRNA processing	Major pathway of rRNA processing in the nucleolus and cytosol	6	High	1	Phospho [S28(100); S40(98.4); S41(98.4); S145(100); S157(100); S189(100); S212(100)]
Q9JJG0	Transforming acidic coiled-coil-containing protein 2 OS=Mus musculus OX=10090 GN=Tacc2 PE=1 SV=2	3.25	2.5	-0.275123	1149	124.1	5.06		13.34		2	cell differentiation;cell organization and biogenesis;cell proliferation;cellular component movement;regulation of biological process;transport	cytoplasm;cytoskeleton;cytosol;membrane;nucleus	catalytic activity;motor activity;protein binding	Pf01576, Pf04156, Pf05010, Pf05816, Pf07926, Pf08598, Pf12037, Pf12128, Pf13851, Pf13868, Pf15272, Pf15346	57752		Tacc2	7				0	High	1	Phospho [T346(100); S510(100); S514(100)]
B2RX14	Terminal uridylyltransferase 4 OS=Mus musculus OX=10090 GN=Tut4 PE=1 SV=2	5	4	-0.218539	1644	184.5	8.19	229.38	5.64	1	2	metabolic process;regulation of biological process;response to stimulus	cytoplasm;cytosol;nucleus	catalytic activity;metal ion binding;protein binding;RNA binding	Pf00098, Pf01909, Pf03828, Pf05539	230594	ENSMUSG00000034610.14	Zcchc11	4			Deadenylation of mRNA	3	High	1	Phospho [S131(100); S245(98.6); S248(100); S250(100)]
O35226	26S proteasome non-ATPase regulatory subunit 4 OS=Mus musculus OX=10090 GN=Psmd4 PE=1 SV=1	1	1.25	0.425317	376	40.7	4.79		0		1	cell organization and biogenesis;metabolic process	cytoplasm;cytosol;nucleus;proteasome	protein binding;RNA binding	Pf02809, Pf04056, Pf13519	19185	ENSMUSG00000005625.15	Psmd4	3	Proteasome; Epstein-Barr virus infection	Id Signaling Pathway; Proteasome Degradation	The role of GTSE1 in G2/M progression after G2 checkpoint; CDT1 association with the CDC6:ORC:origin complex; Ubiquitin Mediated Degradation of Phosphorylated Cdc25A; RUNX1 regulates transcription of genes involved in differentiation of HSCs; Degradation of beta-catenin by the destruction complex; Autodegradation of the E3 ubiquitin ligase COP1; UCH proteinases; MAPK6/MAPK4 signaling; SCF-beta-Tr…	129	High	1	Phospho [T250(100); T253(100); S256(100)]
Q9CZW5	Mitochondrial import receptor subunit TOM70 OS=Mus musculus OX=10090 GN=Tomm70 PE=1 SV=2	1	1.25	0.425317	611	67.5	7.53		6.6		1		membrane;mitochondrion	protein binding	Pf00515, Pf07719, Pf13414	28185	ENSMUSG00000022752.8	Tomm70a	16			Pink/Parkin Mediated Mitophagy	2	High	1	Phospho [S94(100)]
Q9ERU9	E3 SUMO-protein ligase RanBP2 OS=Mus musculus OX=10090 GN=Ranbp2 PE=1 SV=2	10	10.25	0.139013	3053	340.9	6.18	386.81	18.68	2	4	cell organization and biogenesis;metabolic process;regulation of biological process;response to stimulus;transport	membrane;mitochondrion;nucleus	catalytic activity;enzyme regulator activity;metal ion binding;protein binding;RNA binding	Pf00160, Pf00515, Pf00638, Pf00641, Pf07719, Pf12185, Pf13414, Pf13432	19386	ENSMUSG00000003226.7	Ranbp2	10	RNA transport		Transcriptional regulation by small RNAs; SUMOylation of RNA binding proteins; snRNP Assembly; SUMOylation of chromatin organization proteins; Resolution of Sister Chromatid Cohesion; Amplification of signal from unattached kinetochores via a MAD2 inhibitory signal; Separation of Sister Chromatids; RHO GTPases Activate Formins; Nuclear Pore Complex (NPC) Disassembly; Regulation of Glucokinase by …	42	High	1	Phospho [S788(100); S1154(100); S2083(100); S2088(98.7); S3036(99.5)]
Q99PM3	Transcription initiation factor IIA subunit 1 OS=Mus musculus OX=10090 GN=Gtf2a1 PE=1 SV=2	9.75	10	0.139915	378	41.6	4.55		49.37		1	metabolic process;regulation of biological process	cytoplasm;cytosol;nucleus	DNA binding;protein binding	Pf03153	83602	ENSMUSG00000020962.13	Gtf2a1	12	Viral carcinogenesis; Basal transcription factors		RNA Polymerase II Transcription Initiation; RNA polymerase II transcribes snRNA genes; RNA Polymerase II Promoter Escape; RNA Polymerase II Pre-transcription Events; RNA Polymerase II Transcription Pre-Initiation And Promoter Opening	10	High	1	Phospho [S318(100); S323(100)]
G5E829	Plasma membrane calcium-transporting ATPase 1 OS=Mus musculus OX=10090 GN=Atp2b1 PE=1 SV=1	5.25	4.25	-0.201466	1220	134.7	5.91	179.44	25.25	1	3	cell communication;cellular homeostasis;response to stimulus;transport	membrane;nucleus	catalytic activity;metal ion binding;nucleotide binding;protein binding;transporter activity	Pf00122, Pf00689, Pf00690, Pf00702, Pf08282, Pf12424, Pf12710, Pf13246	67972	ENSMUSG00000019943.10	Atp2b1	10	cAMP signaling pathway; Mineral absorption; Calcium signaling pathway; Endocrine and other factor-regulated calcium reabsorption; Pancreatic secretion; Adrenergic signaling in cardiomyocytes; Salivary secretion; cGMP-PKG signaling pathway	Splicing factor NOVA regulated synaptic proteins; Calcium Regulation in the Cardiac Cell	Ion transport by P-type ATPases; Ion homeostasis; Reduction of cytosolic Ca++ levels	20	High	1	Phospho [S1155(100); T1165(100); S1182(100); S1206(98.2); S1211(100)]
O88907	E3 SUMO-protein ligase PIAS1 OS=Mus musculus OX=10090 GN=Pias1 PE=1 SV=2	7.25	6	-0.16963	651	71.6	7.28	257.04	17.33	1	4	cell differentiation;cell organization and biogenesis;metabolic process;regulation of biological process;response to stimulus	nucleus	catalytic activity;DNA binding;metal ion binding;protein binding	Pf02891, Pf14324	56469	ENSMUSG00000032405.10	Pias1	9	Jak-STAT signaling pathway; Hepatitis C; Ubiquitin mediated proteolysis		Regulation of IFNG signaling; SUMOylation of DNA damage response and repair proteins; SUMOylation of chromatin organization proteins; SUMOylation of transcription factors	15	High	1	Phospho [S466(100); S467(100); S468(100); S485(100); S488(100)]
Q6P5H2	Nestin OS=Mus musculus OX=10090 GN=Nes PE=1 SV=1	9	9.25	0.142917	1864	207	4.34	2198.18	20.43	5	5	cell organization and biogenesis;cell proliferation;development;regulation of biological process	cytoplasm;cytoskeleton	protein binding;structural molecule activity	Pf00038, Pf02463	18008	ENSMUSG00000004891.16	Nes	3				0	High	1	Phospho [S688(100); S813(100); S816(100); S883(100); S886(100); S894(100); S1860(99.3); S1861(100)]
O70318	Band 4.1-like protein 2 OS=Mus musculus OX=10090 GN=Epb41l2 PE=1 SV=2	3.5	2.75	-0.244535	988	109.9	5.43		8.29		1	cell division;cell organization and biogenesis;regulation of biological process;transport	cytoplasm;cytoskeleton;membrane;nucleus	protein binding;structural molecule activity	Pf00373, Pf04382, Pf05902, Pf08736, Pf09379, Pf09380	13822	ENSMUSG00000019978.16	Epb4.1l2; Epb41l2	10	Tight junction	Splicing factor NOVA regulated synaptic proteins	Neurexins and neuroligins	5	High	1	Phospho [S116(100)]
Q9DBR1	5'-3' exoribonuclease 2 OS=Mus musculus OX=10090 GN=Xrn2 PE=1 SV=1	8.75	9	0.144031	951	108.6	7.59	1542.52	13.19	2	2	cell differentiation;cell growth;metabolic process;regulation of biological process;response to stimulus	membrane;nucleus	catalytic activity;DNA binding;metal ion binding;protein binding;RNA binding	Pf03159	24128	ENSMUSG00000027433.5	Xrn2	2	RNA degradation; Ribosome biogenesis in eukaryotes	mRNA processing	Major pathway of rRNA processing in the nucleolus and cytosol	7	High	1	Phospho [S499(100); S501(100)]
A2AKX3	Probable helicase senataxin OS=Mus musculus OX=10090 GN=Setx PE=1 SV=1	1.25	1.5	0.366423	2646	297.4	6.83		5.06		1	cell differentiation;cell organization and biogenesis;metabolic process;regulation of biological process;response to stimulus	chromosome;cytoplasm;nucleus	catalytic activity;DNA binding;nucleotide binding;protein binding	Pf00580, Pf12726, Pf13086, Pf13087, Pf13245, Pf13401, Pf13604	269254	ENSMUSG00000043535.13	Setx	2				0	High	1	Phospho [S870(100); S871(100); S872(100)]
Q9DCI3	STARD3 N-terminal-like protein OS=Mus musculus OX=10090 GN=Stard3nl PE=1 SV=2	1.25	1.5	0.366423	235	26.8	5.02		3.92		1		endosome;membrane	protein binding	Pf10457	76205	ENSMUSG00000003062.12	Stard3nl	13			Pregnenolone biosynthesis	5	High	1	Phospho [S210(100); S214(100); S218(100)]
Q8R344	Coiled-coil domain-containing protein 12 OS=Mus musculus OX=10090 GN=Ccdc12 PE=1 SV=2	1.25	1.5	0.366423	166	18.9	7.21		2.18		1	metabolic process	cytoplasm	catalytic activity;nucleotide binding	Pf08315	72654	ENSMUSG00000019659.8	Ccdc12	9	Spliceosome			1	High	1	Phospho [S165(100)]
P53986	Monocarboxylate transporter 1 OS=Mus musculus OX=10090 GN=Slc16a1 PE=1 SV=1	7.75	8	0.149192	493	53.2	7.47	194.59	2.91	1	1	cell organization and biogenesis;metabolic process;regulation of biological process;response to stimulus;transport	membrane;mitochondrion	protein binding;transporter activity	Pf00083, Pf07690	20501	ENSMUSG00000032902.1	Slc16a1	3			Basigin interactions; Proton-coupled monocarboxylate transport; Pyruvate metabolism	11	High	1	Phospho [S482(99.1)]
Q91WM3	U3 small nucleolar RNA-interacting protein 2 OS=Mus musculus OX=10090 GN=Rrp9 PE=1 SV=1	5.5	4.5	-0.186118	475	52.1	7.88	415.37	4.99	2	2	metabolic process	nucleus	protein binding;RNA binding	Pf00400	27966	ENSMUSG00000041506.15	Rrp9	9			Major pathway of rRNA processing in the nucleolus and cytosol	4	High	1	Phospho [S50(100); S51(100); S53(100); S470(100)]
Q9DBR2	Protein FAM13C OS=Mus musculus OX=10090 GN=Fam13c PE=1 SV=2	1.5	1.75	0.325781	601	66.9	5.6		7.1		2					71721	ENSMUSG00000043259.15	Fam13c	10				0	High	1	Phospho [S405(100); S406(100)]
Q7TPV4	Myb-binding protein 1A OS=Mus musculus OX=10090 GN=Mybbp1a PE=1 SV=2	14.5	12.5	-0.110736	1344	151.9	8.95	4446.44	36.75	6	6	cell communication;cell differentiation;metabolic process;regulation of biological process;response to stimulus;transport	cytoplasm;membrane;nucleus	catalytic activity;DNA binding;metal ion binding;protein binding;RNA binding	Pf04931	18432	ENSMUSG00000040463.16	Mybbp1a	11			B-WICH complex positively regulates rRNA expression	4	High	1	Phospho [S1164(100); S1253(100); T1256(99.5); T1277(100); S1280(100); S1323(100)]
Q922U1	U4/U6 small nuclear ribonucleoprotein Prp3 OS=Mus musculus OX=10090 GN=Prpf3 PE=1 SV=1	1.75	2	0.296034	683	77.4	9.5		12.42		2	cell organization and biogenesis;metabolic process	cytosol;nucleus;spliceosomal complex	protein binding;RNA binding	Pf01480, Pf06544, Pf08572	70767	ENSMUSG00000015748.13	Prpf3	3	Spliceosome	mRNA processing	mRNA Splicing - Major Pathway	6	High	1	Phospho [S619(100)]
O70551	SRSF protein kinase 1 OS=Mus musculus OX=10090 GN=Srpk1 PE=1 SV=2	6.25	6.5	0.159972	648	73	6.19	294.13	19.97	1	4	cell differentiation;cell organization and biogenesis;metabolic process;regulation of biological process;response to stimulus	cytoplasm;cytosol;endoplasmic reticulum;membrane;nucleus	catalytic activity;metal ion binding;nucleotide binding;protein binding;RNA binding	Pf00069, Pf07714	20815	ENSMUSG00000004865.15	Srpk1	17	Herpes simplex infection	mRNA processing		2	High	1	Phospho [S37(98.7); S51(100); T438(98.6); T448(98.6); S450(100)]
Q62093	Serine/arginine-rich splicing factor 2 OS=Mus musculus OX=10090 GN=Srsf2 PE=1 SV=4	6.25	6.5	0.159972	221	25.5	11.85	301.59	9.14	1	2	metabolic process;regulation of biological process;response to stimulus	cytosol;nucleus;spliceosomal complex	protein binding;RNA binding	Pf00076, Pf13893, Pf14259	20382	ENSMUSG00000034120.18	Srsf2	11	Herpes simplex infection; Spliceosome	mRNA processing	mRNA Splicing - Major Pathway; mRNA Splicing - Minor Pathway; mRNA 3'-end processing; Cleavage of Growing Transcript in the Termination Region ; Transport of Mature mRNA derived from an Intron-Containing Transcript	15	High	1	Phospho [S206(100); S208(100); S212(100)]
Q9R020	Zinc finger Ran-binding domain-containing protein 2 OS=Mus musculus OX=10090 GN=Zranb2 PE=1 SV=2	7.75	6.5	-0.150368	330	37.3	9.89	2009.7	21.91	3	4	metabolic process	nucleus	metal ion binding;RNA binding	Pf00641	53861	ENSMUSG00000028180.18	Zranb2	3				0	High	1	Phospho [S120(100); S153(100); S188(100)]
Q08122-1	Isoform 1 of Transducin-like enhancer protein 3 OS=Mus musculus OX=10090 GN=Tle3	5.25	5.5	0.170503	771	83.2	7.09	338.76	6.34	1	2	cell differentiation;development;metabolic process;regulation of biological process;response to stimulus	nucleus	protein binding	Pf00400, Pf03920	21887		Tle3	9		White fat cell differentiation; Adipogenesis genes		2	High	1	Phospho [S239(99); S244(99); S252(100); S285(100)]
Q3THK3	General transcription factor IIF subunit 1 OS=Mus musculus OX=10090 GN=Gtf2f1 PE=1 SV=2	2.25	2.5	0.255392	508	57.2	7.01		2.64		1	metabolic process;regulation of biological process;response to stimulus	nucleus	catalytic activity;DNA binding;enzyme regulator activity;protein binding;RNA binding	Pf05793	98053	ENSMUSG00000002658.9	Gtf2f1	17	Basal transcription factors		mRNA Capping; RNA Polymerase II Transcription Initiation; RNA Polymerase II Pre-transcription Events; Formation of RNA Pol II elongation complex ; mRNA Splicing - Major Pathway; RNA Pol II CTD phosphorylation and interaction with CE; FGFR2 alternative splicing; mRNA Splicing - Minor Pathway; RNA polymerase II transcribes snRNA genes; Formation of the Early Elongation Complex; TP53 Regulates Trans…	27	High	1	Phospho [S311(99.4)]
Q8BYI8	Protein FAM234B OS=Mus musculus OX=10090 GN=Fam234b PE=1 SV=1	2.25	2.5	0.255392	624	67	5.03		8.94		1		membrane		Pf13360	74525	ENSMUSG00000030207.15	8430419L09Rik; Fam234b	6				0	High	1	Phospho [S16(100); S30(100); S33(100)]
Q8BVE8	Histone-lysine N-methyltransferase NSD2 OS=Mus musculus OX=10090 GN=Nsd2 PE=1 SV=2	5	5.25	0.173778	1365	152.2	8.51	670.12	8.62	2	3	cell organization and biogenesis;metabolic process;regulation of biological process	chromosome;nucleus	catalytic activity;DNA binding;metal ion binding;protein binding	Pf00505, Pf00628, Pf00855, Pf00856	107823	ENSMUSG00000057406.16	Whsc1; Nsd2	5	Transcriptional misregulation in cancer; Lysine degradation		G2/M DNA damage checkpoint; PKMTs methylate histone lysines; Nonhomologous End-Joining (NHEJ); Recruitment and ATM-mediated phosphorylation of repair and signaling proteins at DNA double strand breaks	14	High	1	Phospho [T110(100); S121(100); S631; S637; S639]
Q8BGC0	HIV Tat-specific factor 1 homolog OS=Mus musculus OX=10090 GN=Htatsf1 PE=1 SV=1	4.75	5	0.177389	757	86.2	4.4	1300.87	21.49	2	4	metabolic process;regulation of biological process	nucleus;spliceosomal complex	RNA binding	Pf00076, Pf13893, Pf14259	72459	ENSMUSG00000067873.11	Htatsf1	X		mRNA processing		1	High	1	Phospho [S613(100); S621(100); S645(100); S679(100); S697(100)]
Q3TDQ1	Dolichyl-diphosphooligosaccharide--protein glycosyltransferase subunit STT3B OS=Mus musculus OX=10090 GN=Stt3b PE=1 SV=2	4.75	5	0.177389	823	93.2	8.95		2.19		1	metabolic process;response to stimulus	endoplasmic reticulum;membrane	catalytic activity;metal ion binding	Pf02516, Pf13231	68292		Stt3b	9	Metabolic pathways; N-Glycan biosynthesis; Protein processing in endoplasmic reticulum			3	High	1	Phospho [S495(100); S496(100)]
P26369	Splicing factor U2AF 65 kDa subunit OS=Mus musculus OX=10090 GN=U2af2 PE=1 SV=3	4.75	5	0.177389	475	53.5	9.09	526.42	5.38	2	2	metabolic process;regulation of biological process	nucleus;spliceosomal complex	protein binding;RNA binding	Pf00076, Pf13893, Pf14259	22185	ENSMUSG00000030435.16	U2af2	7	Spliceosome	mRNA processing	mRNA Splicing - Major Pathway; mRNA 3'-end processing; Cleavage of Growing Transcript in the Termination Region ; Transport of Mature mRNA derived from an Intron-Containing Transcript	13	High	1	Phospho [S2(100); S79(100)]; Met-loss+Acetyl [N-Term]; Acetyl [N-Term]
E9PYH6	Histone-lysine N-methyltransferase SETD1A OS=Mus musculus OX=10090 GN=Setd1a PE=1 SV=1	2.5	2.75	0.240892	1716	185.9	5.06		9.77		2	cell organization and biogenesis;metabolic process;regulation of biological process	nucleus	catalytic activity;protein binding;RNA binding	Pf00076, Pf00856, Pf11764, Pf14259	233904	ENSMUSG00000042308.14	Setd1a	7	Lysine degradation			1	High	1	Phospho [S517(100); S521(99.2); T553(99); S578(100)]
O35126	Atrophin-1 OS=Mus musculus OX=10090 GN=Atn1 PE=1 SV=1	3	3.25	0.218866	1175	123.6	8.95		2.31		1	cell death;cellular component movement;metabolic process;regulation of biological process;response to stimulus	cytoplasm;nucleus	protein binding	Pf03154	13498	ENSMUSG00000004263.15; ENSMUSG00000107478.1	Atn1	6				0	High	1	Phospho [S724(100); S731(100); S733(100)]
P54276	DNA mismatch repair protein Msh6 OS=Mus musculus OX=10090 GN=Msh6 PE=1 SV=3	3.75	4	0.196498	1358	151	6.73		7.02		1	cell organization and biogenesis;metabolic process;regulation of biological process;response to stimulus	chromosome;cytosol;Golgi;nucleus	catalytic activity;DNA binding;metal ion binding;nucleotide binding;protein binding	Pf00488, Pf00855, Pf01624, Pf05188, Pf05190, Pf05192	17688	ENSMUSG00000005370.3	Msh6	17	Mismatch repair; Pathways in cancer; Colorectal cancer; Platinum drug resistance	Mismatch repair	Mismatch repair (MMR) directed by MSH2:MSH6 (MutSalpha)	8	High	1	Phospho [S252(100); S254(100); S256(100)]
Q3UHU5	Microtubule cross-linking factor 1 OS=Mus musculus OX=10090 GN=Mtcl1 PE=1 SV=1	3.75	4	0.196498	1945	213.7	6.14	362.51	6.17	1	2	cell organization and biogenesis;regulation of biological process;transport	cytoplasm;cytoskeleton;membrane	protein binding;RNA binding	Pf04156, Pf05483, Pf05557, Pf07888, Pf07926, Pf10174, Pf11365, Pf12128, Pf14818	68617	ENSMUSG00000052105.16	1110012J17Rik; Soga2; Mtcl1	17				0	High	1	Phospho [S224(99.1); T1403(100); S1407(100)]
A2A6A1	G patch domain-containing protein 8 OS=Mus musculus OX=10090 GN=Gpatch8 PE=1 SV=1	3.5	3.75	0.202924	1505	164.9	7.64	226.46	13.54	1	3			metal ion binding;protein binding;RNA binding	Pf12171, Pf13868	237943	ENSMUSG00000034621.14	Gpatch8	11				0	High	1	Phospho [S1039(100); S1179(100); S1185(100); S1206(100)]
P11627	Neural cell adhesion molecule L1 OS=Mus musculus OX=10090 GN=L1cam PE=1 SV=1	3.25	3.5	0.210304	1260	140.9	5.97	382.17	8.24	1	2	cell differentiation;cell organization and biogenesis;cellular component movement;development;regulation of biological process;response to stimulus	cell surface;endosome;membrane	protein binding	Pf00041, Pf00047, Pf07679, Pf07686, Pf08205, Pf13882, Pf13895, Pf13927	16728		L1cam	X				0	High	1	Phospho [S1181(100); S1184(100); S1246(100); S1247(100)]
G5E870	E3 ubiquitin-protein ligase TRIP12 OS=Mus musculus OX=10090 GN=Trip12 PE=1 SV=1	8	6.75	-0.141724	2025	224	8.35	311.66	6.11	1	3	metabolic process;regulation of biological process;response to stimulus	cytoplasm;nucleus	catalytic activity;metal ion binding;protein binding	Pf00632, Pf02825	14897	ENSMUSG00000026219.14	Trip12	1	Ubiquitin mediated proteolysis		Antigen processing: Ubiquitination & Proteasome degradation	5	High	1	Phospho [S312(99.6); S624(100); S627(100); T628(100); S1350(100); S1355(100)]
P10637	Microtubule-associated protein tau OS=Mus musculus OX=10090 GN=Mapt PE=1 SV=3	12.75	11	-0.109605	733	76.2	6.79	1448.21	30.53	4	5	cell death;cell growth;cell organization and biogenesis;cellular component movement;metabolic process;regulation of biological process;response to stimulus;transport	cytoplasm;cytoskeleton;cytosol;membrane;nucleus	DNA binding;protein binding	Pf00418	17762		Mapt	11	MAPK signaling pathway; Alzheimer's disease	Alzheimers Disease; IL-6 signaling Pathway; MAPK signaling pathway	Caspase-mediated cleavage of cytoskeletal proteins	10	High	1	Phospho [T467(97.9); T468(97.9); T523(100); S554(100); S688(100); S692(100); T695(99.2)]
Q7TPM1	Protein PRRC2B OS=Mus musculus OX=10090 GN=Prrc2b PE=1 SV=1	6	5	-0.159646	1486	160.8	8.16	1144.98	4.41	4	4	cell differentiation		RNA binding	Pf07001	227723	ENSMUSG00000039262.16	Prrc2b	2				0	High	1	Phospho [S387(100); S415(100); S418(100); S421(99.3); S555(100); S562(100)]
B2RQC2	Ubiquitin carboxyl-terminal hydrolase 42 OS=Mus musculus OX=10090 GN=Usp42 PE=1 SV=1	4	3.25	-0.196172	1324	146.1	8.25	737.63	4.41	1	1	cell differentiation;metabolic process		catalytic activity	Pf00443, Pf05642, Pf13423	76800	ENSMUSG00000051306.7	Usp42	5			Ub-specific processing proteases	4	High	1	Phospho [S1227(100); S1230(100)]
Q8CDM1	ATPase family AAA domain-containing protein 2 OS=Mus musculus OX=10090 GN=Atad2 PE=1 SV=1	2.25	1.75	-0.259181	1040	117.9	6.89		3.63		1	cell organization and biogenesis;metabolic process;regulation of biological process;response to stimulus	nucleus	catalytic activity;nucleotide binding;protein binding	Pf00004, Pf00439, Pf01057, Pf05496, Pf07728, Pf13191, Pf13401	70472		Atad2	15				0	High	1	Phospho [S891(99.1); S892(99.1)]
Q8K2T8	RNA polymerase II-associated factor 1 homolog OS=Mus musculus OX=10090 GN=Paf1 PE=1 SV=1	2.25	1.75	-0.259181	535	60.5	4.65		5.32		1	cell organization and biogenesis;metabolic process;regulation of biological process;response to stimulus	cytoplasm;membrane;nucleus	protein binding	Pf03985	54624	ENSMUSG00000003437.14	Paf1	7		PluriNetWork	E3 ubiquitin ligases ubiquitinate target proteins; RNA Polymerase II Pre-transcription Events; Formation of RNA Pol II elongation complex	10	High	1	Phospho [S456(100); S460(100); S466(100)]
Q9Z2R6	Protein unc-119 homolog A OS=Mus musculus OX=10090 GN=Unc119 PE=1 SV=1	2.25	1.75	-0.259181	240	27	6.15		6.12		1	cell differentiation;regulation of biological process;response to stimulus;transport	cytoplasm;cytoskeleton	protein binding	Pf05351	22248	ENSMUSG00000002058.13	Unc119	11		IL-5 Signaling Pathway		1	High	1	Phospho [S37(100); S39(100)]
O35493	Dual specificity protein kinase CLK4 OS=Mus musculus OX=10090 GN=Clk4 PE=1 SV=1	2.25	1.75	-0.259181	481	57.3	8.57	520.54	8.94	1	2	metabolic process;regulation of biological process	nucleus	catalytic activity;nucleotide binding	Pf00069, Pf07714	12750	ENSMUSG00000020385.16	Clk4	11		mRNA processing		1	High	1	Phospho [S136(100); S138(100)]
Q8CHY6	Transcriptional repressor p66 alpha OS=Mus musculus OX=10090 GN=Gatad2a PE=1 SV=2	12	12	0.103389	629	67.3	9.89	2307.93	15.87	1	1	cell death;metabolic process;regulation of biological process	nucleus	metal ion binding;protein binding		234366	ENSMUSG00000036180.15	Gatad2a	8		PluriNetWork	Regulation of PTEN gene transcription; Regulation of TP53 Activity through Acetylation; RNA Polymerase I Transcription Initiation	15	High	1	Phospho [S96(100); S103(100); S110(99.4)]
Q8VDF2	E3 ubiquitin-protein ligase UHRF1 OS=Mus musculus OX=10090 GN=Uhrf1 PE=1 SV=2	6.25	5.25	-0.14815	782	88.2	8.31		24.96		1	cell organization and biogenesis;cell proliferation;metabolic process;regulation of biological process;response to stimulus	membrane;nucleus	catalytic activity;DNA binding;metal ion binding;nucleotide binding;protein binding	Pf00097, Pf00240, Pf00628, Pf02182, Pf11976, Pf12148, Pf13639, Pf13923, Pf14634	18140	ENSMUSG00000001228.14	Uhrf1	17		PluriNetWork		1	High	1	Phospho [S88(100); S91(100); S93(100); S95(99.5)]
O88665	Bromodomain-containing protein 7 OS=Mus musculus OX=10090 GN=Brd7 PE=1 SV=1	2.5	2	-0.218539	651	74	6.38	691.52	10.08	1	2	metabolic process;regulation of biological process;response to stimulus	cytosol;nucleus	DNA binding;protein binding	Pf00439, Pf12024	26992	ENSMUSG00000031660.13	Brd7	8		Wnt Signaling Pathway NetPath	Regulation of TP53 Activity through Acetylation	7	High	1	Phospho [S41(100); S42(100); S279(100); S289(100)]
Q9D8N6	Protein lin-37 homolog OS=Mus musculus OX=10090 GN=Lin37 PE=1 SV=1	2.5	2	-0.218539	246	28.4	9.01		12.95		2				Pf15306	75660	ENSMUSG00000036845.12	Lin37	7			G0 and Early G1	4	High	1	Phospho [S135(100); S138(100)]
Q8CIN4	Serine/threonine-protein kinase PAK 2 OS=Mus musculus OX=10090 GN=Pak2 PE=1 SV=1	2.5	2	-0.218539	524	57.9	5.77	404.47	3.27	1	1	cell death;cell organization and biogenesis;cellular component movement;metabolic process;regulation of biological process;response to stimulus	cytoplasm;cytosol;membrane;nucleus	catalytic activity;enzyme regulator activity;nucleotide binding;protein binding	Pf00069, Pf00786, Pf07714, Pf14531	224105	ENSMUSG00000022781.8	Pak2	16	MAPK signaling pathway; Axon guidance; T cell receptor signaling pathway; Ras signaling pathway; Regulation of actin cytoskeleton; ErbB signaling pathway; Renal cell carcinoma; Focal adhesion	MAPK signaling pathway; Regulation of Actin Cytoskeleton; FAS pathway and Stress induction of HSP regulation; Integrin-mediated Cell Adhesion; Focal Adhesion	RHO GTPases activate PAKs; VEGFR2 mediated vascular permeability; CD209 (DC-SIGN) signaling; CD28 dependent Vav1 pathway; MAPK6/MAPK4 signaling; Sema3A PAK dependent Axon repulsion; FCERI mediated MAPK activation; Generation of second messenger molecules	39	High	1	Met-loss+Acetyl [N-Term]; Phospho [S2(100)]; Acetyl [N-Term]
Q61165	Sodium/hydrogen exchanger 1 OS=Mus musculus OX=10090 GN=Slc9a1 PE=1 SV=1	4.5	3.75	-0.159646	820	91.4	7.12	467.95	14.72	2	3	cell death;cell differentiation;cell organization and biogenesis;cellular component movement;cellular homeostasis;regulation of biological process;response to stimulus;transport	cell surface;cytoplasm;endoplasmic reticulum;membrane;mitochondrion	protein binding;transporter activity	Pf00999	20544	ENSMUSG00000028854.9	Slc9a1	4	Pancreatic secretion; Gastric acid secretion; Salivary secretion; Proteoglycans in cancer; cAMP signaling pathway; Bile secretion; Adrenergic signaling in cardiomyocytes; Cardiac muscle contraction; Thyroid hormone signaling pathway; Regulation of actin cytoskeleton	G Protein Signaling Pathways; Osteoclast; Regulation of Actin Cytoskeleton	Sodium/Proton exchangers; Hyaluronan uptake and degradation	22	High	1	Phospho [S697(99.7); S707(100); S790(99.4)]
P54103	DnaJ homolog subfamily C member 2 OS=Mus musculus OX=10090 GN=Dnajc2 PE=1 SV=2	4.5	3.75	-0.159646	621	71.7	8.7	389.82	3.87	1	1	cell organization and biogenesis;metabolic process;regulation of biological process	cytoplasm;cytosol;membrane;nucleus	DNA binding;protein binding;RNA binding	Pf00226, Pf00249	22791	ENSMUSG00000029014.14	Dnajc2	5				0	High	1	Phospho [S47(100); S49(100)]
P48754	Breast cancer type 1 susceptibility protein homolog OS=Mus musculus OX=10090 GN=Brca1 PE=1 SV=3	4.5	3.75	-0.159646	1812	198.7	5.76	362.55	6.61	1	2	cell organization and biogenesis;metabolic process;regulation of biological process;response to stimulus	chromosome;cytoplasm;membrane;nucleus;organelle lumen	catalytic activity;DNA binding;metal ion binding;protein binding;RNA binding	Pf00097, Pf00533, Pf02891, Pf04873, Pf11789, Pf12678, Pf12820, Pf13445, Pf13639, Pf13920, Pf13923, Pf14634, Pf14835, Pf15227	12189	ENSMUSG00000017146.12	Brca1	11	MicroRNAs in cancer; Fanconi anemia pathway; Platinum drug resistance; Ubiquitin mediated proteolysis; Homologous recombination; PI3K-Akt signaling pathway; Breast cancer	Estrogen signaling; PluriNetWork; miRNA regulation of DNA Damage Response; mRNA processing	Resolution of D-loop Structures through Holliday Junction Intermediates; HDR through Single Strand Annealing (SSA); Recruitment and ATM-mediated phosphorylation of repair and signaling proteins at DNA double strand breaks; Meiotic Recombination; Regulation of TP53 Activity through Phosphorylation; Presynaptic phase of homologous DNA pairing and strand exchange; Meiotic Synapsis; Nonhomologous End…	46	High	1	Phospho [S183(100); S185(99)]
Q8BWW4	La-related protein 4 OS=Mus musculus OX=10090 GN=Larp4 PE=1 SV=2	11.75	10.25	-0.0936481	719	79.7	6.39	1031.45	9.57	1	1	cell organization and biogenesis;metabolic process;regulation of biological process	cytoplasm;cytosol;membrane	RNA binding	Pf05383, Pf14259	207214		Larp4	15				0	High	1	Phospho [S717(100)]
Q6ZQ58	La-related protein 1 OS=Mus musculus OX=10090 GN=Larp1 PE=1 SV=3	15.25	15	0.079542	1072	121.1	8.79	855.64	53.81	2	8	cell proliferation;metabolic process;regulation of biological process;response to stimulus	cytoplasm;membrane	protein binding;RNA binding;translation regulator activity	Pf05383	73158	ENSMUSG00000037331.15	Larp1	11				0	High	1	Phospho [S81(100); S299(99); S302(100); S604(100); S608(100); S743(100); S751(100); T759(98.8); T765(100); S824(99.2); S828(97.6); S838(100)]
C0HKD9	Microfibrillar-associated protein 1B OS=Mus musculus OX=10090 GN=Mfap1b PE=1 SV=1	19.75	17.5	-0.071109	439	51.9	4.98	3667.24	71.81	2	7		nucleus	RNA binding	Pf06991	67532; 100034361	ENSMUSG00000048222.3; ENSMUSG00000068479.5	Mfap1a; Mfap1b	2			Molecules associated with elastic fibres	3	High	1	Phospho [S52(100); S53(100); S116(100); S118(100); S132(100); S133(100); T267(100)]
P35564	Calnexin OS=Mus musculus OX=10090 GN=Canx PE=1 SV=1	20.25	19.75	0.0673195	591	67.2	4.64	2212.98	29.21	2	3	metabolic process;transport	cytoplasm;endoplasmic reticulum;membrane;ribosome	metal ion binding;protein binding;RNA binding	Pf00262	12330	ENSMUSG00000020368.15	Canx	11	Protein processing in endoplasmic reticulum; Thyroid hormone synthesis; Antigen processing and presentation; HTLV-I infection; Phagosome		Calnexin/calreticulin cycle; Antigen Presentation: Folding, assembly and peptide loading of class I MHC; MHC class II antigen presentation; Interleukin-35 Signalling	19	High	1	Phospho [S553(100); S563(100); S582(100)]
P70670	Nascent polypeptide-associated complex subunit alpha, muscle-specific form OS=Mus musculus OX=10090 GN=Naca PE=1 SV=2	40.25	36.25	-0.0476191	2187	220.4	9.35		37.72		1	cellular component movement;metabolic process;regulation of biological process;transport	cytoplasm;nucleus	DNA binding;protein binding	Pf01849	17938	ENSMUSG00000061315.14	Naca	10				0	High	1	Phospho [T2131(97.2); S2138(100)]
D2EAC2	Zinc finger BED domain-containing protein 6 OS=Mus musculus OX=10090 GN=Zbed6 PE=1 SV=1	2.75	2.25	-0.186118	980	109.1	6.73	552.23	9.85	1	2	metabolic process;regulation of biological process	nucleus	DNA binding;metal ion binding;protein binding	Pf02892, Pf05699	667118	ENSMUSG00000102049.1; ENSMUSG00000094410.7	Zbed6	1			mRNA 3'-end processing; Cleavage of Growing Transcript in the Termination Region ; Transport of Mature mRNA derived from an Intron-Containing Transcript	9	High	1	Phospho [T360(99.4); S383(100)]
Q3U3C9	Genetic suppressor element 1 OS=Mus musculus OX=10090 GN=Gse1 PE=1 SV=2	2.75	2.25	-0.186118	1213	136.1	7.61	755.03	7.22	1	1				Pf12540	382034	ENSMUSG00000031822.20	Gse1	8				0	High	1	Phospho [S826(100); S828(100)]
Q9QXX8	Nuclear fragile X mental retardation-interacting protein 1 OS=Mus musculus OX=10090 GN=Nufip1 PE=1 SV=1	2.75	2.25	-0.186118	484	54.7	9.47		4.11		2	cell organization and biogenesis;regulation of biological process	nucleus;ribosome	metal ion binding;protein binding;RNA binding	Pf10453	27275	ENSMUSG00000022009.1	Nufip1	14		mRNA processing		1	High	1	Phospho [S329(100); S331(100); S333(100); S390(99.1); S394(100)]
P49586	Choline-phosphate cytidylyltransferase A OS=Mus musculus OX=10090 GN=Pcyt1a PE=1 SV=1	2.75	2.25	-0.186118	367	41.6	7.03	210.58		1		metabolic process	cytoplasm;cytosol;endoplasmic reticulum;membrane	catalytic activity;protein binding	Pf01467	13026	ENSMUSG00000005615.14	Pcyt1a	16	Metabolic pathways; Choline metabolism in cancer; Glycerophospholipid metabolism	Acetylcholine Synthesis; One carbon metabolism and related pathways; Kennedy pathway	Synthesis of PC	11	High	1	Phospho [S315(100)]
Q62018	RNA polymerase-associated protein CTR9 homolog OS=Mus musculus OX=10090 GN=Ctr9 PE=1 SV=2	5	4.25	-0.131077	1173	133.3	6.49	309.92	16.45	1	3	cell differentiation;cell organization and biogenesis;metabolic process;regulation of biological process;response to stimulus	nucleus	protein binding	Pf08424, Pf13414, Pf13424, Pf13432, Pf14559	22083	ENSMUSG00000005609.16	Ctr9	7		PluriNetWork	E3 ubiquitin ligases ubiquitinate target proteins; RNA Polymerase II Pre-transcription Events; Formation of RNA Pol II elongation complex	10	High	1	Phospho [T925(100); S970(100); S1020(100); S1021(100)]
Q6NS82	Reticulophagy regulator 2 OS=Mus musculus OX=10090 GN=Retreg2 PE=1 SV=2	5	4.25	-0.131077	541	57.5	4.46		13.52		3		membrane			227298	ENSMUSG00000049339.16	Fam134a; Retreg2	1				0	High	1	Phospho [T274(99.6); S276(100); S278(100); T329(100); S332(100)]
Q14AX6	Cyclin-dependent kinase 12 OS=Mus musculus OX=10090 GN=Cdk12 PE=1 SV=2	13.5	13.25	0.0764217	1484	163.6	9.47	2662.8	25.87	5	6	metabolic process;regulation of biological process	chromosome;nucleus	catalytic activity;DNA binding;nucleotide binding;protein binding	Pf00069, Pf07714	69131	ENSMUSG00000003119.14	Cdk12	11			TP53 Regulates Transcription of DNA Repair Genes	5	High	1	Phospho [S235(98.7); S248(100); S273(100); S275(100); S331(100); S332(100); S333(100); S1079(100)]
P54227	Stathmin OS=Mus musculus OX=10090 GN=Stmn1 PE=1 SV=2	12.5	11	-0.0810359	149	17.3	5.97	1033.27	9.33	3	3	cell differentiation;cell organization and biogenesis;development;regulation of biological process;response to stimulus	cytoplasm;cytoskeleton;cytosol;membrane	protein binding	Pf00836, Pf09726	16765	ENSMUSG00000028832.11	Stmn1	4	MicroRNAs in cancer; MAPK signaling pathway	MAPK signaling pathway		3	High	1	Phospho [S16(100); S25(100); S38(100); S63(100)]
Q80Y17	Lethal(2) giant larvae protein homolog 1 OS=Mus musculus OX=10090 GN=Llgl1 PE=1 SV=1	7	7	0.103389	1036	112.5	6.48	703.32	5.08	1	1	cell organization and biogenesis;regulation of biological process;transport	cytoplasm;cytoskeleton;endosome;Golgi;membrane	enzyme regulator activity;protein binding	Pf08366	16897	ENSMUSG00000020536.12	Llgl1	11	Hippo signaling pathway; Tight junction			2	High	1	Phospho [S982(100); S986(100); S989(100)]
P35546	Proto-oncogene tyrosine-protein kinase receptor Ret OS=Mus musculus OX=10090 GN=Ret PE=1 SV=2	7	7	0.103389	1115	123.8	6.7	2034.9	16.16	1	1	cell differentiation;cell organization and biogenesis;cellular component movement;metabolic process;regulation of biological process;response to stimulus	cytosol;endosome;membrane	catalytic activity;metal ion binding;nucleotide binding;protein binding;receptor activity;signal transducer activity	Pf00028, Pf00069, Pf07714	19713	ENSMUSG00000030110.13	Ret	6	Endocytosis; Thyroid cancer; Central carbon metabolism in cancer; Pathways in cancer	SIDS Susceptibility Pathways; Dopaminergic Neurogenesis	RET signaling; RAF/MAP kinase cascade; Interleukin-20 family signaling	17	High	1	Phospho [S697(100); S700(99.5)]
Q80U72	Protein scribble homolog OS=Mus musculus OX=10090 GN=Scrib PE=1 SV=2	6.75	6.75	0.103389	1612	174	5.12	1085.12	19.3	2	4	cell death;cell differentiation;cell organization and biogenesis;cell proliferation;cellular component movement;development;metabolic process;regulation of biological process;response to stimulus;transport	cytoplasm;cytosol;membrane	catalytic activity;protein binding	Pf00595, Pf12799, Pf13180, Pf13855, Pf14580	105782	ENSMUSG00000022568.16	Scrib	15	Hippo signaling pathway; Viral carcinogenesis			2	High	1	Phospho [S503(100); S506(99.7); S1206(100); S1209(99.5); S1292(100)]
Q99J09	Methylosome protein 50 OS=Mus musculus OX=10090 GN=Wdr77 PE=1 SV=1	3	2.5	-0.159646	342	36.9	5.27	363.83	2.44	1	1	cell differentiation;regulation of biological process	cytoplasm;cytosol;Golgi;nucleus	DNA binding;nucleotide binding;protein binding	Pf00400, Pf11768	70465	ENSMUSG00000000561.14	Wdr77	3			RMTs methylate histone arginines; snRNP Assembly	6	High	1	Phospho [T5(100)]
Q91VN6	Probable ATP-dependent RNA helicase DDX41 OS=Mus musculus OX=10090 GN=Ddx41 PE=1 SV=2	3	2.5	-0.159646	622	69.8	6.7		9.65		1	cell differentiation;cell proliferation;defense response;metabolic process;regulation of biological process;response to stimulus	endoplasmic reticulum;membrane;nucleus;spliceosomal complex	catalytic activity;DNA binding;metal ion binding;nucleotide binding;protein binding;RNA binding	Pf00270, Pf00271, Pf13307	72935	ENSMUSG00000021494.8	Ddx41	13		mRNA processing	STING mediated induction of host immune responses; Regulation of innate immune responses to cytosolic DNA	6	High	1	Phospho [S21(100); S23(100)]
Q8BUV3	Gephyrin OS=Mus musculus OX=10090 GN=Gphn PE=1 SV=2	3	2.5	-0.159646	769	83.2	5.6		9.31		2	cell organization and biogenesis;metabolic process;response to stimulus	cytoplasm;cytoskeleton;membrane	catalytic activity;metal ion binding;nucleotide binding;protein binding;structural molecule activity	Pf00994, Pf03453, Pf03454	268566	ENSMUSG00000047454.12	Gphn	12	Metabolic pathways; Folate biosynthesis; GABAergic synapse	Splicing factor NOVA regulated synaptic proteins	Molybdenum cofactor biosynthesis	8	High	1	Phospho [S188(100); S194(100)]
Q3TWW8	Serine/arginine-rich splicing factor 6 OS=Mus musculus OX=10090 GN=Srsf6 PE=1 SV=1	12.5	12.25	0.0742424	339	39	11.46	2164.78	29.45	3	4	cell organization and biogenesis;metabolic process;regulation of biological process;response to stimulus	nucleus	protein binding;RNA binding	Pf00076, Pf08777, Pf13893, Pf14259	67996	ENSMUSG00000016921.14	Srsf6	2	Spliceosome; Herpes simplex infection	mRNA processing	mRNA Splicing - Major Pathway; mRNA Splicing - Minor Pathway; mRNA 3'-end processing; Cleavage of Growing Transcript in the Termination Region ; Transport of Mature mRNA derived from an Intron-Containing Transcript	15	High	1	Phospho [S297(99.6); S301(99.6); S303(100)]
Q80UU9	Membrane-associated progesterone receptor component 2 OS=Mus musculus OX=10090 GN=Pgrmc2 PE=1 SV=2	5.75	5.75	0.103389	217	23.3	5.15	637.46	17.86	1	2		membrane	protein binding	Pf00173	70804	ENSMUSG00000049940.7	Pgrmc2	3				0	High	1	Phospho [S202(100); T205(100)]
Q8K3X4	Probable E3 ubiquitin-protein ligase IRF2BPL OS=Mus musculus OX=10090 GN=Irf2bpl PE=1 SV=1	8	7	-0.0892564	775	80.5	8.24	1790.73	17.27	3	3	regulation of biological process	nucleus	metal ion binding	Pf11261	238330	ENSMUSG00000034168.6	Irf2bpl	12				0	High	1	Phospho [S526(100); S636(99.7); S641(100)]
P17095	High mobility group protein HMG-I/HMG-Y OS=Mus musculus OX=10090 GN=Hmga1 PE=1 SV=4	31	29.75	0.0440102	107	11.6	10.32	3819.69	46.22	3	3	cell organization and biogenesis;metabolic process;regulation of biological process;response to stimulus	chromosome;nucleus	catalytic activity;DNA binding;protein binding		15361; 111241	ENSMUSG00000046711.15; ENSMUSG00000078249.5	Hmga1; Hmga1-rs1; Hmga1b	17; 11		Adipogenesis genes	Formation of Senescence-Associated Heterochromatin Foci (SAHF)	6	High	1	Phospho [S99(100); S102(100); S103(100)]
Q9DBC7	cAMP-dependent protein kinase type I-alpha regulatory subunit OS=Mus musculus OX=10090 GN=Prkar1a PE=1 SV=3	5.5	5.5	0.103389	381	43.2	5.35	819.36	6.87	1	1	cell organization and biogenesis;cell proliferation;metabolic process;regulation of biological process	cytoplasm;membrane	enzyme regulator activity;nucleotide binding;protein binding	Pf00027, Pf02197	19084	ENSMUSG00000020612.16	Prkar1a	11	Insulin signaling pathway	G Protein Signaling Pathways; Myometrial Relaxation and Contraction Pathways; Calcium Regulation in the Cardiac Cell; EGFR1 Signaling Pathway	PKA activation; Signaling by GPCR; PKA activation in glucagon signalling; DARPP-32 events; Hedgehog 'off' state; Vasopressin regulates renal water homeostasis via Aquaporins; Factors involved in megakaryocyte development and platelet production	29	High	1	Phospho [S83(100)]
Q5DTM8	E3 ubiquitin-protein ligase BRE1A OS=Mus musculus OX=10090 GN=Rnf20 PE=1 SV=2	5.5	5.5	0.103389	973	113.5	5.96	1634.68	10.93	2	2	cell organization and biogenesis;metabolic process;regulation of biological process	nucleus	catalytic activity;metal ion binding;protein binding;RNA binding	Pf00097, Pf13639, Pf13920, Pf13923, Pf14634	109331	ENSMUSG00000028309.14	Rnf20	4			E3 ubiquitin ligases ubiquitinate target proteins	4	High	1	Phospho [S136(100); S138(99.6)]
Q65Z40	Wings apart-like protein homolog OS=Mus musculus OX=10090 GN=Wapl PE=1 SV=2	3.25	2.75	-0.137619	1200	134	5.41		22.91		3	cell division;cell organization and biogenesis;regulation of biological process;response to stimulus	chromosome;cytoplasm;nucleus		Pf07814	218914	ENSMUSG00000041408.16	Wapal; Wapl	14			Establishment of Sister Chromatid Cohesion; Cohesin Loading onto Chromatin; Resolution of Sister Chromatid Cohesion; Separation of Sister Chromatids	12	High	1	Phospho [S77(100); S468(100); S470(100)]
Q7TPS5	C2 domain-containing protein 5 OS=Mus musculus OX=10090 GN=C2cd5 PE=1 SV=2	3.25	2.75	-0.137619	1016	111.6	5.78	404.06	3.7	1	1	cell organization and biogenesis;regulation of biological process;response to stimulus;transport	cytoplasm;cytosol;membrane	metal ion binding;protein binding	Pf00168, Pf01906	74741	ENSMUSG00000030279.15	5730419I09Rik; C2cd5	6				0	High	1	Phospho [S659(100); S661(100); S662(100)]
Q8R1A4	Dedicator of cytokinesis protein 7 OS=Mus musculus OX=10090 GN=Dock7 PE=1 SV=3	5.25	5.25	0.103389	2130	241.3	6.71		18.47		2	cell differentiation;cell organization and biogenesis;development;regulation of biological process;response to stimulus		protein binding	Pf06920, Pf11878, Pf14429	67299		Dock7	4				0	High	1	Phospho [S896(99.1); S898(98.4); S900(99.1); T907(100); S910(100)]
B2RRE7	OTU domain-containing protein 4 OS=Mus musculus OX=10090 GN=Otud4 PE=1 SV=1	5	5	0.103389	1107	123	6.76	1502.83	12.76	2	2	metabolic process		catalytic activity;RNA binding	Pf02338, Pf10275	73945	ENSMUSG00000036990.13	Otud4	8				0	High	1	Phospho [S1016(100); S1017(100)]
O70480	Vesicle-associated membrane protein 4 OS=Mus musculus OX=10090 GN=Vamp4 PE=1 SV=1	4.5	4.5	0.103389	141	16.3	7.36	710.54	4.54	2	2	cell organization and biogenesis;regulation of biological process;transport	cell surface;Golgi;membrane	protein binding	Pf00957	53330	ENSMUSG00000026696.15	Vamp4	1			Retrograde transport at the Trans-Golgi-Network; Cargo recognition for clathrin-mediated endocytosis	6	High	1	Phospho [S30(100)]
P42128	Forkhead box protein K1 OS=Mus musculus OX=10090 GN=Foxk1 PE=1 SV=2	4.25	4.25	0.103389	719	74.9	9.17	245.9	2.75	1	2	cell differentiation;development;metabolic process;regulation of biological process	nucleus	DNA binding;protein binding	Pf00250, Pf00498	17425	ENSMUSG00000056493.9	Foxk1	5			UCH proteinases	4	High	1	Phospho [S225(77.8); S431(100)]
Q9DCL8	Protein phosphatase inhibitor 2 OS=Mus musculus OX=10090 GN=Ppp1r2 PE=1 SV=3	6	5.25	-0.0892564	206	23.1	4.83	1086.78	13.65	2	3	metabolic process;regulation of biological process	cytoplasm;cytosol	enzyme regulator activity;protein binding	Pf04979	66849	ENSMUSG00000047714.14	Ppp1r2	16				0	High	1	Phospho [S122(100); S123(100); S131(100)]
P48678	Prelamin-A/C OS=Mus musculus OX=10090 GN=Lmna PE=1 SV=2	4	4	0.103389	665	74.2	6.98	1004.79	8.13	3	3	cell organization and biogenesis;regulation of biological process;response to stimulus;transport	membrane;nucleus	protein binding;structural molecule activity	Pf00038, Pf00932, Pf12128	16905	ENSMUSG00000028063.15	Lmna	3	Dilated cardiomyopathy; Hypertrophic cardiomyopathy (HCM); Apoptosis; Arrhythmogenic right ventricular cardiomyopathy (ARVC)	Adipogenesis genes; FAS pathway and Stress induction of HSP regulation	Clearance of Nuclear Envelope Membranes from Chromatin; Breakdown of the nuclear lamina; Depolymerisation of the Nuclear Lamina; Initiation of Nuclear Envelope Reformation	22	High	1	Phospho [T19(100); S22(99.6); S390(100); S392(100)]
Q6KCD5	Nipped-B-like protein OS=Mus musculus OX=10090 GN=Nipbl PE=1 SV=1	4	4	0.103389	2798	315.3	7.91	812.26	11.59	2	3	cell differentiation;cell organization and biogenesis;development;metabolic process;regulation of biological process;response to stimulus	chromosome;nucleus	protein binding	Pf03154, Pf05110, Pf10243, Pf11489, Pf12765, Pf12830	71175	ENSMUSG00000022141.6	Nipbl	15			Cohesin Loading onto Chromatin	5	High	1	Phospho [S318(100); S1083(100); S1084(100); S1090(100)]
E9PYL2	Proline-rich protein 12 OS=Mus musculus OX=10090 GN=Prr12 PE=1 SV=1	4	4	0.103389	2035	211.7	7.65	870.99	16.1	1	3		membrane;nucleus	DNA binding	Pf13926	233210	ENSMUSG00000046574.8	Prr12	7				0	High	1	Phospho [S1372(100); S1373(100); T1548(99.2); T1555(100); S1562(100)]
Q99ME9	Nucleolar GTP-binding protein 1 OS=Mus musculus OX=10090 GN=Gtpbp4 PE=1 SV=3	3.75	3.75	0.103389	634	74.1	9.52		3.01		1	cell differentiation;metabolic process;regulation of biological process;response to stimulus	cytoplasm;cytosol;Golgi;membrane;nucleus	catalytic activity;nucleotide binding;RNA binding	Pf00009, Pf01926, Pf02421, Pf06858, Pf08155, Pf08477	69237	ENSMUSG00000021149.7	Gtpbp4	13	Ribosome biogenesis in eukaryotes			1	High	1	Phospho [S468(100); S470(100); S472(100)]
Q60598	Src substrate cortactin OS=Mus musculus OX=10090 GN=Cttn PE=1 SV=2	6.25	5.5	-0.0810359	546	61.2	5.4		25.3		2	cell organization and biogenesis;cellular component movement;regulation of biological process;transport	cytoplasm;cytoskeleton;cytosol;Golgi;membrane	protein binding	Pf00018, Pf02218, Pf07653, Pf14604	13043	ENSMUSG00000031078.15	Cttn	7	Tight junction; Bacterial invasion of epithelial cells; Proteoglycans in cancer		Clathrin-mediated endocytosis	6	High	1	Phospho [T401(100); S405(100)]
P97377	Cyclin-dependent kinase 2 OS=Mus musculus OX=10090 GN=Cdk2 PE=1 SV=2	3.5	3.5	0.103389	346	39	8.54	505.93	3.63	1	1	cell division;cell organization and biogenesis;development;metabolic process;regulation of biological process;response to stimulus;transport	chromosome;cytoplasm;cytoskeleton;cytosol;endosome;nucleus	catalytic activity;metal ion binding;nucleotide binding;protein binding	Pf00069, Pf07714, Pf14531	12566	ENSMUSG00000025358.16	Cdk2	10	p53 signaling pathway; Prostate cancer; PI3K-Akt signaling pathway; Oocyte meiosis; Epstein-Barr virus infection; Herpes simplex infection; Measles; Pathways in cancer; Hepatitis B; Progesterone-mediated oocyte maturation; FoxO signaling pathway; Viral carcinogenesis; Cell cycle; Small cell lung cancer	DNA Replication; PluriNetWork; miRNA regulation of DNA Damage Response; Spinal Cord Injury; Delta-Notch Signaling Pathway; IL-7 Signaling Pathway; G1 to S cell cycle control; Id Signaling Pathway	Removal of licensing factors from origins; Regulation of APC/C activators between G1/S and early anaphase; Phosphorylation of proteins involved in G1/S transition by active Cyclin E:Cdk2 complexes; TP53 Regulates Transcription of Genes Involved in G1 Cell Cycle Arrest; Meiotic Recombination; M/G1 Transition; Activation of ATR in response to replication stress; Cyclin A/B1/B2 associated events dur…	77	High	1	Phospho [T14(100); Y15(100)]
P63166	Small ubiquitin-related modifier 1 OS=Mus musculus OX=10090 GN=Sumo1 PE=1 SV=1	3.5	3.5	0.103389	101	11.6	5.52	369.13	4.31	1	1	cell organization and biogenesis;metabolic process;regulation of biological process;response to stimulus	chromosome;cytoplasm;cytosol;membrane;nucleus	catalytic activity;protein binding;RNA binding	Pf00240, Pf11976	22218	ENSMUSG00000026021.15	Sumo1	1	RNA transport	Exercise-induced Circadian Regulation; PluriNetWork; TNF-alpha NF-kB Signaling Pathway; Wnt Signaling Pathway NetPath; Exercise-induced Circadian Regulation	SUMOylation of RNA binding proteins; Recruitment and ATM-mediated phosphorylation of repair and signaling proteins at DNA double strand breaks; Regulation of IFNG signaling; Negative regulation of activity of TFAP2 (AP-2) family transcription factors; SUMOylation of chromatin organization proteins; SUMO is proteolytically processed; SUMO is transferred from E1 to E2 (UBE2I, UBC9); SUMO is conjuga…	38	High	1	Met-loss+Acetyl [N-Term]; Phospho [S2(100)]; Acetyl [N-Term]
Q9DBR0	A-kinase anchor protein 8 OS=Mus musculus OX=10090 GN=Akap8 PE=1 SV=1	9	8.75	0.0627467	687	76.2	5.14		18.15		1	cell organization and biogenesis;defense response;metabolic process;regulation of biological process;response to stimulus;transport	chromosome;cytoplasm;Golgi;membrane;mitochondrion;nucleus	catalytic activity;DNA binding;metal ion binding;protein binding;RNA binding	Pf04988	56399	ENSMUSG00000024045.5	Akap8	17		G Protein Signaling Pathways; TNF-alpha NF-kB Signaling Pathway		2	High	1	Phospho [S320(100); S325(100); S336(100)]
Q05AH6	Spindlin interactor and repressor of chromatin-binding protein OS=Mus musculus OX=10090 GN=Spindoc PE=1 SV=1	1.5	1.25	-0.159646	381	41.2	5.17		5.35		1					68229	ENSMUSG00000024970.4	AI846148	19				0	High	1	Phospho [S249(100); S252(100)]
Q8BU11	TOX high mobility group box family member 4 OS=Mus musculus OX=10090 GN=Tox4 PE=1 SV=3	3	3	0.103389	619	65.9	5.01	320.47	14.27	1	2		chromosome;nucleus	DNA binding	Pf00505, Pf09011	268741	ENSMUSG00000016831.11	Tox4	14				0	High	1	Phospho [T176(98.1); S178(100); S182(100)]
Q70FJ1	A-kinase anchor protein 9 OS=Mus musculus OX=10090 GN=Akap9 PE=1 SV=2	3	3	0.103389	3797	435.9	5.03	222.67	4.46	1	2	cell organization and biogenesis;regulation of biological process;response to stimulus	cytoplasm;cytoskeleton;Golgi	protein binding;structural molecule activity	Pf05852, Pf10495, Pf12128, Pf13166	100986		Akap9	5		G Protein Signaling Pathways		1	High	1	Phospho [S3694(100)]
Q62417	Sorbin and SH3 domain-containing protein 1 OS=Mus musculus OX=10090 GN=Sorbs1 PE=1 SV=2	3	3	0.103389	1290	143	8.25	378.62	2.37	2	2	cell organization and biogenesis;regulation of biological process;response to stimulus;transport	cytoplasm;cytoskeleton;cytosol;membrane;nucleus	protein binding	Pf00018, Pf02208, Pf07653, Pf14604	20411		Sorbs1	19	PPAR signaling pathway; Insulin signaling pathway; Adherens junction	PPAR signaling pathway; Integrin-mediated Cell Adhesion; Insulin Signaling		6	High	1	Phospho [S345(100); S909(100); T912(100)]
Q80WT5	Aftiphilin OS=Mus musculus OX=10090 GN=Aftph PE=1 SV=2	3	3	0.103389	931	101.1	4.5	323.92	2.84	2	2	transport	cytoplasm;cytosol;Golgi;nucleus	protein binding	Pf15045	216549	ENSMUSG00000049659.15	Aftph	11				0	High	1	Phospho [S151(100)]
Q61584	Fragile X mental retardation syndrome-related protein 1 OS=Mus musculus OX=10090 GN=Fxr1 PE=1 SV=2	2.75	2.75	0.103389	677	76.2	6.98		15.47		1	cell differentiation;development;regulation of biological process	cytoplasm;cytosol;membrane;nucleus	protein binding;RNA binding	Pf00013, Pf05641, Pf12235, Pf13014	14359	ENSMUSG00000027680.15	Fxr1	3	RNA transport	mRNA processing		2	High	1	Phospho [S435(100); S438(100); S442(99.5)]
Q3UGS4	Mapk-regulated corepressor-interacting protein 1 OS=Mus musculus OX=10090 GN=Mcrip1 PE=1 SV=1	2.75	2.75	0.103389	97	11.1	9.14	523.54	4.94	1	1	regulation of biological process	cytoplasm;nucleus		Pf14799	192173	ENSMUSG00000061111.8	Fam195b; Mcrip1	11				0	High	1	Phospho [S21(99.6)]
Q62261	Spectrin beta chain, non-erythrocytic 1 OS=Mus musculus OX=10090 GN=Sptbn1 PE=1 SV=2	21.5	19.5	-0.0374738	2363	274.1	5.58	1949.7	23.02	4	4	cell organization and biogenesis;metabolic process;regulation of biological process;transport	cytoplasm;cytoskeleton;membrane;nucleus	protein binding;RNA binding;structural molecule activity	Pf00169, Pf00307, Pf00435, Pf11971, Pf12128, Pf15410	20742	ENSMUSG00000020315.18	Spnb2; Sptbn1	11	Tight junction		RAF/MAP kinase cascade; NCAM signaling for neurite out-growth; Interaction between L1 and Ankyrins; COPI-mediated anterograde transport; Interleukin-20 family signaling	22	High	1	Phospho [S2127(100); S2137(100); S2160(100); S2164(100)]
Q9QWY8	Arf-GAP with SH3 domain, ANK repeat and PH domain-containing protein 1 OS=Mus musculus OX=10090 GN=Asap1 PE=1 SV=2	2.5	2.5	0.103389	1147	127.3	7.64	814.62	7.12	2	2	cell organization and biogenesis;regulation of biological process	cytoplasm;cytosol;membrane	enzyme regulator activity;metal ion binding;protein binding	Pf00018, Pf00023, Pf00169, Pf01412, Pf12796, Pf13637, Pf13857, Pf14604	13196	ENSMUSG00000022377.16	Asap1	15	Fc gamma R-mediated phagocytosis; Endocytosis	EGFR1 Signaling Pathway	VxPx cargo-targeting to cilium	7	High	1	Phospho [S854(100); S858(100)]
Q8VDP4	Cell cycle and apoptosis regulator protein 2 OS=Mus musculus OX=10090 GN=Ccar2 PE=1 SV=2	2.5	2.5	0.103389	922	102.9	5.25		14.53		2	cell death;cell organization and biogenesis;metabolic process;regulation of biological process;response to stimulus	cytoplasm;nucleus;organelle lumen;spliceosomal complex	enzyme regulator activity;protein binding;RNA binding	Pf14443, Pf14444	219158	ENSMUSG00000033712.5	2610301G19Rik; Ccar2	14		TNF-alpha NF-kB Signaling Pathway	Regulation of HSF1-mediated heat shock response	5	High	1	Phospho [S458(100); S612(100)]
A2AN08	E3 ubiquitin-protein ligase UBR4 OS=Mus musculus OX=10090 GN=Ubr4 PE=1 SV=1	2.5	2.5	0.103389	5180	571.9	6.06		4.96		1	metabolic process	cytoplasm;cytoskeleton;cytosol;membrane;nucleus	catalytic activity;metal ion binding;protein binding	Pf02207, Pf13764	69116	ENSMUSG00000066036.14	Ubr4	4	Viral carcinogenesis		Neutrophil degranulation	4	High	1	Phospho [S362(98.9)]
Q52KE7	Cyclin-L1 OS=Mus musculus OX=10090 GN=Ccnl1 PE=1 SV=1	2.5	2.5	0.103389	532	60.1	10.7	243.72	2.94	1	1	metabolic process;regulation of biological process	cytoplasm;nucleus	enzyme regulator activity;protein binding	Pf00134	56706	ENSMUSG00000027829.15	Ccnl1	3				0	High	1	Phospho [S358(100)]
P97351	40S ribosomal protein S3a OS=Mus musculus OX=10090 GN=Rps3a PE=1 SV=3	2.5	2.5	0.103389	264	29.9	9.73	207.68	1.79	1	1	cell differentiation;metabolic process;regulation of biological process	cytoplasm;cytosol;endoplasmic reticulum;nucleus;ribosome	protein binding;RNA binding;structural molecule activity	Pf01015	20091	ENSMUSG00000028081.6	Rps3a; Rps3a1	3	Ribosome	Cytoplasmic Ribosomal Proteins	L13a-mediated translational silencing of Ceruloplasmin expression; Nonsense Mediated Decay (NMD) independent of the Exon Junction Complex (EJC); Nonsense Mediated Decay (NMD) enhanced by the Exon Junction Complex (EJC); Ribosomal scanning and start codon recognition; GTP hydrolysis and joining of the 60S ribosomal subunit; Formation of a pool of free 40S subunits; SRP-dependent cotranslational pr…	18	High	1	Phospho [S263(100)]
E9Q4N7	AT-rich interactive domain-containing protein 1B OS=Mus musculus OX=10090 GN=Arid1b PE=1 SV=1	2.5	2.5	0.103389	2244	237.6	6.73		8.96		1	cell communication;cell organization and biogenesis;response to stimulus	cytoplasm;cytosol;membrane;nucleus	DNA binding;protein binding	Pf01388, Pf12031	239985	ENSMUSG00000069729.13	Arid1b	17			RMTs methylate histone arginines; RUNX1 interacts with co-factors whose precise effect on RUNX1 targets is not known	8	High	1	Phospho [S1723(100)]
B2RS91	RNA polymerase I-specific transcription initiation factor RRN3 OS=Mus musculus OX=10090 GN=Rrn3 PE=1 SV=1	2.5	2.5	0.103389	656	74.5	5.5		5.73		1	cell organization and biogenesis;cell proliferation;metabolic process;regulation of biological process	nucleus	DNA binding;protein binding	Pf05327	106298	ENSMUSG00000022682.7	Rrn3	16			RNA Polymerase I Promoter Escape; RNA Polymerase I Transcription Initiation	5	High	1	Phospho [S168(100); S170(100)]
Q8C6M1	Ubiquitin carboxyl-terminal hydrolase 20 OS=Mus musculus OX=10090 GN=Usp20 PE=1 SV=1	2.5	2.5	0.103389	916	102.1	6.16		6.79		1	metabolic process;regulation of biological process;transport	cytoplasm;cytoskeleton	catalytic activity;metal ion binding;protein binding	Pf00443, Pf02148, Pf06337, Pf13423, Pf15248	74270	ENSMUSG00000026854.16	Usp20	2			Ub-specific processing proteases	4	High	1	Phospho [S132(100); S134(100)]
Q3TLH4	Protein PRRC2C OS=Mus musculus OX=10090 GN=Prrc2c PE=1 SV=3	8	7.75	0.057585	2846	310.7	9.1	744.95	11.65	2	2	cell differentiation	membrane	protein binding;RNA binding	Pf07001	226562	ENSMUSG00000040225.15	Prrc2c	1				0	High	1	Phospho [S899(100); S1215(100); S1219(97.5)]
P35601	Replication factor C subunit 1 OS=Mus musculus OX=10090 GN=Rfc1 PE=1 SV=2	12.75	12.25	0.0456732	1131	125.9	9.33	3300.83	35.48	4	5	metabolic process;regulation of biological process;response to stimulus	cytoplasm;nucleus	catalytic activity;DNA binding;nucleotide binding;protein binding;RNA binding	Pf00004, Pf00533, Pf00910, Pf03215, Pf05496, Pf08519, Pf12738, Pf13207, Pf13238	19687		Rfc1	5	Mismatch repair; DNA replication; Nucleotide excision repair	DNA Replication; miRNA regulation of DNA Damage Response		5	High	1	Phospho [S68(100); S70(100); S107(100); T109(100); S244(100); S250(100); S253(100)]
Q9WU62	Inner centromere protein OS=Mus musculus OX=10090 GN=Incenp PE=1 SV=2	12.75	11.5	-0.0454747	880	101.1	9.55	1220.22	18.22	1	2	cell division	chromosome;cytoplasm;cytoskeleton;cytosol;nucleus		Pf03941, Pf12178	16319		Incenp	19			Resolution of Sister Chromatid Cohesion; Amplification of signal from unattached kinetochores via a MAD2 inhibitory signal; Separation of Sister Chromatids; RHO GTPases Activate Formins; SUMOylation of DNA replication proteins	21	High	1	Phospho [S239(100); S245(100); S248(99.4); T452(100); S454(100)]
P24610	Paired box protein Pax-3 OS=Mus musculus OX=10090 GN=Pax3 PE=1 SV=2	2.25	2.25	0.103389	479	52.9	8.72		3.24		2	cell differentiation;cell organization and biogenesis;cell proliferation;cellular component movement;development;metabolic process;regulation of biological process	nucleus	DNA binding;protein binding	Pf00046, Pf00292, Pf05920, Pf12360, Pf13384, Pf13551	18505	ENSMUSG00000004872.15	Pax3	1	Transcriptional misregulation in cancer		HATs acetylate histones	4	High	1	Phospho [S201(100); S205(100)]
Q6NZF1	Zinc finger CCCH domain-containing protein 11A OS=Mus musculus OX=10090 GN=Zc3h11a PE=1 SV=1	4.25	3.75	-0.0771835	792	86.4	8.13	929.22	9.94	1	2	transport		metal ion binding;RNA binding		70579	ENSMUSG00000102976.5	Zc3h11a	1			mRNA 3'-end processing; Cleavage of Growing Transcript in the Termination Region ; Transport of Mature mRNA derived from an Intron-Containing Transcript	9	High	1	Phospho [S740(99.5); S741(100); S743(99.5); T744(99.2)]
Q3UIA2	Rho GTPase-activating protein 17 OS=Mus musculus OX=10090 GN=Arhgap17 PE=1 SV=1	1.75	1.5	-0.119004	846	92.1	7.56		0		1	cell organization and biogenesis;regulation of biological process;response to stimulus;transport	cytoplasm;cytosol;membrane;nucleus	enzyme regulator activity;protein binding	Pf00620, Pf03114	70497	ENSMUSG00000030766.15	Arhgap17	7			Rho GTPase cycle	3	High	1	Phospho [T734(100); T736(100)]
Q3UJB9	Enhancer of mRNA-decapping protein 4 OS=Mus musculus OX=10090 GN=Edc4 PE=1 SV=2	1.75	1.5	-0.119004	1406	152.4	5.78	329.78	3.15	1	1	metabolic process	cytoplasm;membrane;nucleus	protein binding	Pf00400	234699		Edc4	8	RNA degradation			1	High	1	Phospho [S849(100)]
Q6NZJ6	Eukaryotic translation initiation factor 4 gamma 1 OS=Mus musculus OX=10090 GN=Eif4g1 PE=1 SV=1	10	9	-0.0486144	1600	176	5.4	1744.06	17.07	5	5	cell organization and biogenesis;defense response;metabolic process;regulation of biological process;response to stimulus	cytoplasm;membrane;nucleus	nucleotide binding;protein binding;RNA binding	Pf00566, Pf02020, Pf02847, Pf02854	208643	ENSMUSG00000045983.15	Eif4g1	16	RNA transport; Viral myocarditis	Translation Factors	L13a-mediated translational silencing of Ceruloplasmin expression; mTORC1-mediated signalling; Nonsense Mediated Decay (NMD) independent of the Exon Junction Complex (EJC); Nonsense Mediated Decay (NMD) enhanced by the Exon Junction Complex (EJC); Ribosomal scanning and start codon recognition; GTP hydrolysis and joining of the 60S ribosomal subunit; ISG15 antiviral mechanism; AUF1 (hnRNP D0) bin…	28	High	1	Phospho [S1187(100); S1189(100); S1196(100); S1231(100)]
P37913	DNA ligase 1 OS=Mus musculus OX=10090 GN=Lig1 PE=1 SV=2	13	11.75	-0.0424621	916	102.2	6.81	1371.01	18.68	2	3	cell division;metabolic process;response to stimulus	mitochondrion;nucleus	catalytic activity;DNA binding;metal ion binding;nucleotide binding	Pf01068, Pf04675, Pf04679	16881		Lig1	7	Mismatch repair; DNA replication; Nucleotide excision repair; Base excision repair			4	High	1	Phospho [T77(100); S188(100); S906(100); S907(100); S911(99.9)]
P97825	Jupiter microtubule associated homolog 1 OS=Mus musculus OX=10090 GN=Jpt1 PE=1 SV=3	2	2	0.103389	154	16.1	5.31	429.6	4.14	1	1		cytoplasm;membrane;nucleus			15374	ENSMUSG00000020737.12	Hn1; Jpt1	11				0	High	1	Phospho [S87(100)]
Q6PHU5	Sortilin OS=Mus musculus OX=10090 GN=Sort1 PE=1 SV=1	2	2	0.103389	825	91.1	5.88	314.33	2.95	1	1	cell differentiation;cell organization and biogenesis;development;regulation of biological process;response to stimulus;transport	cell surface;cytosol;endoplasmic reticulum;endosome;Golgi;membrane;nucleus;vacuole	protein binding;receptor activity;signal transducer activity		20661	ENSMUSG00000068747.14	Sort1	3	Neurotrophin signaling pathway; Lysosome		Golgi Associated Vesicle Biogenesis	7	High	1	Phospho [S819(100)]
Q6P9L6	Kinesin-like protein KIF15 OS=Mus musculus OX=10090 GN=Kif15 PE=1 SV=1	2	2	0.103389	1387	160	6.05	151.09	1.65	1	1	cellular component movement;metabolic process;regulation of biological process	cytoplasm;cytoskeleton;membrane	catalytic activity;motor activity;nucleotide binding;protein binding	Pf00225, Pf02463, Pf04111, Pf05557, Pf05911, Pf08317, Pf12128, Pf12325, Pf12711, Pf15619	209737	ENSMUSG00000036768.6	Kif15	9			MHC class II antigen presentation; COPI-dependent Golgi-to-ER retrograde traffic; Kinesins	11	High	1	Phospho [S568(100)]
Q6PFD6	Kinesin-like protein KIF18B OS=Mus musculus OX=10090 GN=Kif18b PE=2 SV=2	2	2	0.103389	834	91.9	8.4	286.37	3.51	1	1	cell division;cell organization and biogenesis;cellular component movement;regulation of biological process	cytoplasm;cytoskeleton;cytosol;nucleus	catalytic activity;motor activity;nucleotide binding;protein binding	Pf00225	70218	ENSMUSG00000051378.10	Kif18b	11				0	High	1	Phospho [S558(100); S561(100)]
Q99MR1	GRB10-interacting GYF protein 1 OS=Mus musculus OX=10090 GN=Gigyf1 PE=1 SV=2	2	2	0.103389	1044	116.2	5.39	186.96	0	1	1	regulation of biological process;response to stimulus		protein binding	Pf02213	57330	ENSMUSG00000029714.11	Gigyf1	5				0	High	1	Phospho [S408(100)]
Q62523	Zyxin OS=Mus musculus OX=10090 GN=Zyx PE=1 SV=2	2	2	0.103389	564	60.5	6.4	281.73	2.41	1	1	cell organization and biogenesis;regulation of biological process;response to stimulus	cytoplasm;cytoskeleton;cytosol;nucleus	metal ion binding;protein binding;RNA binding	Pf00412	22793	ENSMUSG00000029860.16	Zyx	6	Focal adhesion	Integrin-mediated Cell Adhesion; Focal Adhesion		3	High	1	Phospho [S336(100)]
E9Q3L2	Phosphatidylinositol 4-kinase alpha OS=Mus musculus OX=10090 GN=Pi4ka PE=1 SV=2	2	2	0.103389	2105	236.9	7.06	177.78	1.79	1	1	cell organization and biogenesis;metabolic process;regulation of biological process;response to stimulus	cytoplasm;membrane	catalytic activity;nucleotide binding;protein binding	Pf00454, Pf00613	224020		Pi4ka	16	Metabolic pathways; Inositol phosphate metabolism; Phosphatidylinositol signaling system			3	High	1	Phospho [S233(100)]
Q8CIE6	Coatomer subunit alpha OS=Mus musculus OX=10090 GN=Copa PE=1 SV=2	2	2	0.103389	1224	138.3	7.65	247.55	2.64	1	1	regulation of biological process;transport	cytoplasm;extracellular;Golgi;membrane	protein binding;structural molecule activity	Pf00400, Pf04053, Pf06957	12847	ENSMUSG00000026553.17	Copa	1			COPI-mediated anterograde transport; COPI-dependent Golgi-to-ER retrograde traffic	11	High	1	Phospho [S173(100)]
Q8JZZ7	Adhesion G protein-coupled receptor L2 OS=Mus musculus OX=10090 GN=Adgrl2 PE=1 SV=3	2	2	0.103389	1487	166.5	6.71	313.02	2.93	1	1	regulation of biological process;response to stimulus	membrane	protein binding;receptor activity;signal transducer activity	Pf00002, Pf01825, Pf02140, Pf02191, Pf02354, Pf02793, Pf12003	99633	ENSMUSG00000028184.12	Lphn2; Adgrl2	3		Non-odorant GPCRs; GPCRs, Class B Secretin-like		2	High	1	Phospho [S1458(100)]
Q920R0	Alsin OS=Mus musculus OX=10090 GN=Als2 PE=1 SV=3	2	2	0.103389	1651	182.5	6.3	180.44	1.82	1	1	cell communication;cell death;cell organization and biogenesis;defense response;metabolic process;regulation of biological process;response to stimulus;transport	cytoplasm;cytosol;endosome;membrane;nucleus	enzyme regulator activity;protein binding	Pf00169, Pf00415, Pf00621, Pf02204, Pf02493, Pf03546, Pf13540	74018	ENSMUSG00000026024.14	Als2	1	Amyotrophic lateral sclerosis (ALS)		RAB GEFs exchange GTP for GDP on RABs	5	High	1	Phospho [S1329(100)]
Q60575	Kinesin-like protein KIF1B OS=Mus musculus OX=10090 GN=Kif1b PE=1 SV=2	2	2	0.103389	1816	204	5.62	296.88	2.69	1	1	cell communication;cellular component movement;regulation of biological process;response to stimulus;transport	cytoplasm;cytoskeleton;membrane;mitochondrion	catalytic activity;motor activity;nucleotide binding;protein binding	Pf00169, Pf00225, Pf00498, Pf12423, Pf12473	16561	ENSMUSG00000063077.14	Kif1b	4				0	High	1	Phospho [S1057(100)]
Q8CGC6	RNA-binding protein 28 OS=Mus musculus OX=10090 GN=Rbm28 PE=1 SV=4	7.25	6.5	-0.0541526	750	84.2	9.54		28.03		1	metabolic process	nucleus;spliceosomal complex	RNA binding	Pf00076, Pf13893, Pf14259	68272	ENSMUSG00000029701.15	Rbm28	6	Ribosome biogenesis in eukaryotes	mRNA processing		2	High	1	Phospho [S231(100); S239(100); S252(97.2)]
Q9JKB3	Y-box-binding protein 3 OS=Mus musculus OX=10090 GN=Ybx3 PE=1 SV=2	7.25	7	0.0527626	361	38.8	9.69		23.69		2	metabolic process;regulation of biological process;response to stimulus	cytoplasm;cytosol;nucleus	DNA binding;protein binding;RNA binding	Pf00313	56449	ENSMUSG00000030189.15	Csda; Ybx3	6	Tight junction			1	High	1	Phospho [S33(100); S52(100); S193(100); S195(100); S196(100)]
Q8VBT0	Thioredoxin-related transmembrane protein 1 OS=Mus musculus OX=10090 GN=Tmx1 PE=1 SV=1	11.75	11.25	0.040653	278	31.4	5.29	811.33	56.35	2	5	cellular homeostasis;metabolic process;regulation of biological process;response to stimulus;transport	endoplasmic reticulum;membrane	catalytic activity	Pf00085, Pf13098	72736	ENSMUSG00000021072.12	Tmx1	12				0	High	1	Phospho [S245(100); T277(99.6)]
Q3TEA8	Heterochromatin protein 1-binding protein 3 OS=Mus musculus OX=10090 GN=Hp1bp3 PE=1 SV=1	1.75	1.75	0.103389	554	60.8	9.7		8.53		1	cell organization and biogenesis;regulation of biological process;response to stimulus	chromosome;nucleus	DNA binding;protein binding	Pf00538	15441	ENSMUSG00000028759.13	Hp1bp3	4				0	High	1	Phospho [T85(99.2)]
A2AWL7	MAX gene-associated protein OS=Mus musculus OX=10090 GN=Mga PE=2 SV=1	1.75	1.75	0.103389	3003	328.6	7.4	151.58	0	1	1	metabolic process;regulation of biological process	nucleus	DNA binding;protein binding	Pf00907	29808	ENSMUSG00000033943.15	Mga	2			Transcriptional Regulation by E2F6	4	High	1	Phospho [S921(100)]
Q61687	Transcriptional regulator ATRX OS=Mus musculus OX=10090 GN=Atrx PE=1 SV=3	13.5	12.25	-0.0367889	2476	278.4	6.68	1801.29	35.44	4	7	cell organization and biogenesis;metabolic process;regulation of biological process;response to stimulus	chromosome;cytoplasm;nucleus	catalytic activity;DNA binding;metal ion binding;nucleotide binding;protein binding	Pf00176, Pf00271	22589	ENSMUSG00000031229.16	Atrx	X		PluriNetWork		1	High	1	Phospho [S92(100); S991(100); S992(100); S993(100); S1309(100); S1311(100); S1313(100); S1512(100); S1979(100)]
Q6A065	Centrosomal protein of 170 kDa OS=Mus musculus OX=10090 GN=Cep170 PE=1 SV=2	13.5	12.25	-0.0367889	1588	174.9	7.17	2242.25	36.56	5	9		cytoplasm;cytoskeleton;cytosol;membrane	protein binding	Pf00498, Pf15308	545389	ENSMUSG00000057335.11	Cep170	1				0	High	1	Phospho [S378(99.6); S920(100); S922(100); S925(99.3); S1102(100); S1229(100); T1230(100); S1231(100); S1521(96.9); S1522(96.9)]
Q64012	RNA-binding protein Raly OS=Mus musculus OX=10090 GN=Raly PE=1 SV=3	11.5	11	0.0392584	312	33.2	8.84		48.96		2	metabolic process;regulation of biological process	nucleus;spliceosomal complex	RNA binding	Pf00076, Pf13893, Pf14259	19383	ENSMUSG00000027593.15	Raly	2		mRNA processing		1	High	1	Phospho [T268(100); S270(100); T274(100); T292(100); S294(100); S301(98.6)]
Q05CL8	La-related protein 7 OS=Mus musculus OX=10090 GN=Larp7 PE=1 SV=2	10.5	9.5	-0.0410012	570	64.8	9.54	2109.52	17.7	1	1	cell proliferation;metabolic process;regulation of biological process	cytosol;nucleus	RNA binding	Pf00076, Pf05383, Pf08777, Pf13893, Pf14259	28036	ENSMUSG00000027968.11	Larp7	3				0	High	1	Phospho [S253(100); S256(100)]
Q8BSQ9	Protein polybromo-1 OS=Mus musculus OX=10090 GN=Pbrm1 PE=1 SV=4	1.5	1.5	0.103389	1634	187.1	6.9		3.34		1	cell differentiation;cell organization and biogenesis;metabolic process;regulation of biological process	chromosome;nucleus	DNA binding;protein binding	Pf00439, Pf00505, Pf01426	66923	ENSMUSG00000042323.16	Pbrm1	14		PluriNetWork	RMTs methylate histone arginines; RUNX1 interacts with co-factors whose precise effect on RUNX1 targets is not known	9	High	1	Phospho [S13(96.2); S14(99.8); S16(100)]
Q9DC33	High mobility group protein 20A OS=Mus musculus OX=10090 GN=Hmg20a PE=1 SV=1	2	1.75	-0.0892564	346	39.9	6.4	180.48	1.82	1	1	cell organization and biogenesis;metabolic process;regulation of biological process	nucleus	DNA binding;protein binding	Pf00505, Pf09011	66867	ENSMUSG00000032329.4	Hmg20a	9				0	High	1	Phospho [S104(100)]
P99027	60S acidic ribosomal protein P2 OS=Mus musculus OX=10090 GN=Rplp2 PE=1 SV=3	27.75	26.25	0.0232184	115	11.6	4.54	2370.75	17.24	2	2	metabolic process	membrane;ribosome	structural molecule activity	Pf00428	67186	ENSMUSG00000025508.13	Rplp2	7	Ribosome	Cytoplasmic Ribosomal Proteins	L13a-mediated translational silencing of Ceruloplasmin expression; Nonsense Mediated Decay (NMD) independent of the Exon Junction Complex (EJC); Nonsense Mediated Decay (NMD) enhanced by the Exon Junction Complex (EJC); GTP hydrolysis and joining of the 60S ribosomal subunit; Formation of a pool of free 40S subunits; Major pathway of rRNA processing in the nucleolus and cytosol; SRP-dependent cot…	17	High	1	Phospho [S102(100); S105(100)]
Q5XJE5	RNA polymerase-associated protein LEO1 OS=Mus musculus OX=10090 GN=Leo1 PE=1 SV=2	7.75	7	-0.0434527	667	75.6	4.46	906.2	7.66	3	2	cell organization and biogenesis;metabolic process;regulation of biological process;response to stimulus	nucleus	catalytic activity;DNA binding;protein binding	Pf03344, Pf04004, Pf04147, Pf04615, Pf04931, Pf05793	235497	ENSMUSG00000042487.6	Leo1	9		PluriNetWork	E3 ubiquitin ligases ubiquitinate target proteins; RNA Polymerase II Pre-transcription Events; Formation of the beta-catenin:TCF transactivating complex; Formation of RNA Pol II elongation complex	14	High	1	Phospho [S278(99.1); S280(100); S295(100); S297(100); S301(100); S659(100)]
Q5SVQ0	Histone acetyltransferase KAT7 OS=Mus musculus OX=10090 GN=Kat7 PE=1 SV=1	7.75	7	-0.0434527	613	70.6	8.72	720.05	10.38	2	4	cell organization and biogenesis;metabolic process;regulation of biological process;response to stimulus	cytosol;nucleus	catalytic activity;DNA binding;metal ion binding	Pf01530, Pf01853	217127	ENSMUSG00000038909.16	Kat7; Myst2	11			HATs acetylate histones	3	High	1	Phospho [S104(100); S113(100); S126(100); T130(100); T608(100)]
Q9JIK5	Nucleolar RNA helicase 2 OS=Mus musculus OX=10090 GN=Ddx21 PE=1 SV=3	17.5	16	-0.0258943	851	93.5	9.11	1219	45.3	4	5	cell differentiation;metabolic process;response to stimulus	cytoplasm;membrane;nucleus	catalytic activity;nucleotide binding;protein binding;RNA binding	Pf00270, Pf00271, Pf08152, Pf14617	56200	ENSMUSG00000020075.8	Ddx21	10		mRNA processing	Major pathway of rRNA processing in the nucleolus and cytosol; B-WICH complex positively regulates rRNA expression	9	High	1	Phospho [S13(100); S118(100); S155(100); S192(100); S243(99.4); S244(97.7)]
Q8VHR5	Transcriptional repressor p66-beta OS=Mus musculus OX=10090 GN=Gatad2b PE=1 SV=1	5	4.5	-0.0486144	594	65.4	9.7	651.56	8.78	1	2	cell organization and biogenesis;metabolic process;regulation of biological process	nucleus	DNA binding;metal ion binding;protein binding	Pf00320, Pf00412	229542	ENSMUSG00000042390.9	Gatad2b	3		PluriNetWork	Regulation of PTEN gene transcription; Regulation of TP53 Activity through Acetylation; RNA Polymerase I Transcription Initiation	15	High	1	Phospho [S123(99.3); S130(100); S136(99.1)]
Q8BG09	Transmembrane protein 184B OS=Mus musculus OX=10090 GN=Tmem184b PE=2 SV=1	10.5	10	0.0329994	407	45.6	7.37	489.75	3.76	1	1	transport	membrane	transporter activity	Pf03619	223693	ENSMUSG00000009035.13	Tmem184b	15				0	High	1	Phospho [S402(100); S403(100)]
Q04692	SWI/SNF-related matrix-associated actin-dependent regulator of chromatin subfamily A containing DEAD/H box 1 OS=Mus musculus OX=10090 GN=Smarcad1 PE=1 SV=2	18.75	17.75	0.0243171	1021	116.4	5.68	2445.75	60.49	3	7	cell organization and biogenesis;metabolic process;regulation of biological process;response to stimulus	chromosome;nucleus	catalytic activity;DNA binding;nucleotide binding;protein binding	Pf00176, Pf00270, Pf00271	13990	ENSMUSG00000029920.9	Smarcad1	6	Signaling pathways regulating pluripotency of stem cells	PluriNetWork		2	High	1	Phospho [S34(97.1); S37(100); S39(100); T54(100); S96(99.2); S97(99.2); S103(100); S124(100); S127(100); S132(99); S144(100); S145(100)]
Q9JIX8	Apoptotic chromatin condensation inducer in the nucleus OS=Mus musculus OX=10090 GN=Acin1 PE=1 SV=3	17.75	16.25	-0.0239906	1338	150.6	5.91	3952.32	37.32	6	7	cell death;cell differentiation;cell organization and biogenesis;metabolic process;regulation of biological process	cytosol;membrane;nucleus	RNA binding	Pf02037, Pf13893	56215	ENSMUSG00000022185.18	Acin1	14	Spliceosome; RNA transport; mRNA surveillance pathway	mRNA processing	Apoptotic cleavage of cellular proteins	8	High	1	Phospho [S389(100); S391(100); S413(100); T417(100); S479(100); S491(100); S710(100); S825(100); S1003(100)]
Q61136	Serine/threonine-protein kinase PRP4 homolog OS=Mus musculus OX=10090 GN=Prpf4b PE=1 SV=3	31	28.5	-0.0179176	1007	116.9	10.23	3944.52	37.06	7	9	metabolic process	chromosome;nucleus;spliceosomal complex	catalytic activity;nucleotide binding;RNA binding	Pf00069, Pf07714	19134	ENSMUSG00000021413.8	Prpf4b	13		mRNA processing		1	High	1	Phospho [S62(99.4); S88(100); S94(100); S366(100); S368(100); S427(100); S431(100); S437(100); S518(100); S519(100); S520(100); S576(100); S578(100); S580(100)]
Q99P72	Reticulon-4 OS=Mus musculus OX=10090 GN=Rtn4 PE=1 SV=2	2.25	2	-0.0665363	1162	126.5	4.54		2.15		1	cell organization and biogenesis;cellular component movement;regulation of biological process	cytoplasm;endoplasmic reticulum;membrane	protein binding;RNA binding	Pf02453	68585	ENSMUSG00000020458.16	Rtn4	11	Alzheimer's disease	Spinal Cord Injury	Axonal growth inhibition (RHOA activation); Signalling by NGF	8	High	1	Phospho [S832(98.5); T834(98.5)]
Q5NCR9	Nuclear speckle splicing regulatory protein 1 OS=Mus musculus OX=10090 GN=Nsrp1 PE=1 SV=1	2.25	2	-0.0665363	542	63.8	8.76		8.18		2	metabolic process;regulation of biological process;transport	nucleus	RNA binding	Pf09745	237859	ENSMUSG00000037958.13	Ccdc55; Nsrp1	11				0	High	1	Phospho [S254(100); S255(100)]
Q9ESX5	H/ACA ribonucleoprotein complex subunit DKC1 OS=Mus musculus OX=10090 GN=Dkc1 PE=1 SV=4	27.75	25.5	-0.0186018	509	57.4	9.28	6673.78	60.82	4	4	cell organization and biogenesis;metabolic process;regulation of biological process	nucleus	catalytic activity;protein binding;RNA binding	Pf01472, Pf01509, Pf08068	245474	ENSMUSG00000031403.14	Dkc1	X	Ribosome biogenesis in eukaryotes		Telomere Extension By Telomerase	6	High	1	Phospho [S451(100); S453(100); S455(100); S481(100)]
Q8BR65	Sin3 histone deacetylase corepressor complex component SDS3 OS=Mus musculus OX=10090 GN=Suds3 PE=1 SV=1	5.75	5.5	0.0392584	328	38.1	5.66	1008.5	25.29	1	3	cell death;cell organization and biogenesis;metabolic process;regulation of biological process	cytosol;nucleus	catalytic activity;protein binding	Pf08598	71954	ENSMUSG00000066900.11	Suds3	5			Ub-specific processing proteases	4	High	1	Phospho [S32(100); S45(100); T49(100); S53(100); S234(99.7)]; Met-loss+Acetyl [N-Term]
G5E8P1	Bromodomain-containing protein 1 OS=Mus musculus OX=10090 GN=Brd1 PE=1 SV=1	5.75	5.5	0.0392584	1058	119.6	8.7	639.98	6.04	1	1	cell organization and biogenesis;metabolic process	nucleus	metal ion binding;protein binding	Pf00439, Pf00628, Pf00855, Pf10513, Pf13771, Pf13831, Pf13832	223770	ENSMUSG00000022387.16	LOC100045983; Brd1	15				0	High	1	Phospho [S1052(100); S1055(100)]
P42208	Septin-2 OS=Mus musculus OX=10090 GN=Septin2 PE=1 SV=2	11.5	10.5	-0.0278558	361	41.5	6.55	3013.95	23.24	1	1	cell differentiation;cell division;cell organization and biogenesis;regulation of biological process;response to stimulus	cell surface;chromosome;cytoplasm;cytoskeleton;cytosol;membrane;nucleus	catalytic activity;enzyme regulator activity;nucleotide binding;protein binding;structural molecule activity	Pf00071, Pf00735, Pf01926	18000	ENSMUSG00000026276.18; ENSMUSG00000112508.1	Sept2	1	Bacterial invasion of epithelial cells		Anchoring of the basal body to the plasma membrane	4	High	1	Phospho [S218(100)]
Q6P5B0	RRP12-like protein OS=Mus musculus OX=10090 GN=Rrp12 PE=1 SV=1	5.25	4.75	-0.0410012	1295	143	8.91	925.08	19.2	1	2		membrane;nucleus	RNA binding	Pf08161	107094	ENSMUSG00000035049.3	Rrp12	19				0	High	1	Phospho [S1081(100)]
Q0VBL3	RNA-binding protein 15 OS=Mus musculus OX=10090 GN=Rbm15 PE=1 SV=1	9.75	9.25	0.0274399	962	105.7	10.08	1206.49	10.93	4	5	metabolic process;regulation of biological process	nucleus	protein binding;RNA binding	Pf00076, Pf07744, Pf13893, Pf14259	229700	ENSMUSG00000048109.10	Rbm15	3				0	High	1	Phospho [S96(100); S291(100); S293(100); T567(100); S655(100); T668(100); S670(100); S674(100)]
P97868	E3 ubiquitin-protein ligase RBBP6 OS=Mus musculus OX=10090 GN=Rbbp6 PE=1 SV=5	5.5	5.25	0.0362745	1790	199.5	9.63	213.87	6.77	1	3	metabolic process;regulation of biological process;response to stimulus	chromosome;cytoplasm;cytoskeleton;nucleus	catalytic activity;metal ion binding;protein binding;RNA binding	Pf00097, Pf00098, Pf08783, Pf13639, Pf13696, Pf13920, Pf13923, Pf14634, Pf15227	19647	ENSMUSG00000030779.15	Rbbp6	7			Antigen processing: Ubiquitination & Proteasome degradation	4	High	1	Phospho [S1329(100); S1644(100); S1646(100); S1651(100)]
Q3V1V3	ESF1 homolog OS=Mus musculus OX=10090 GN=Esf1 PE=1 SV=1	15	13.75	-0.0221422	845	98	5.05	1678.73	38.43	4	7	metabolic process;regulation of biological process	nucleus	RNA binding	Pf08159	66580	ENSMUSG00000045624.15	Esf1	2				0	High	1	Phospho [S77(100); S79(100); S82(100); S156(100); T305(100); S306(100); S307(100); S651(100); S657(100); S686(100); S688(100); S689(100)]
Q05D44	Eukaryotic translation initiation factor 5B OS=Mus musculus OX=10090 GN=Eif5b PE=1 SV=2	29.5	27.75	0.0151615	1216	137.5	5.59	2642.79	48.25	3	6	metabolic process;regulation of biological process	cytoplasm	catalytic activity;metal ion binding;nucleotide binding;RNA binding	Pf00009, Pf01926, Pf03144, Pf11987, Pf14578	226982	ENSMUSG00000026083.12	Eif5b	1	RNA transport		Cap-dependent Translation Initiation; GTP hydrolysis and joining of the 60S ribosomal subunit	6	High	1	Phospho [S114(100); S137(100); S139(100); S183(100); S184(100); S187(100); S215(100)]
P83510	Traf2 and NCK-interacting protein kinase OS=Mus musculus OX=10090 GN=Tnik PE=1 SV=2	5.5	5	-0.0341148	1323	150.3	7.27	928.12	9.02	2	3	cell organization and biogenesis;metabolic process;regulation of biological process;response to stimulus	cytoplasm;cytoskeleton;cytosol;endosome;membrane;nucleus	catalytic activity;nucleotide binding;protein binding;signal transducer activity	Pf00069, Pf00780, Pf07714, Pf14531	665113	ENSMUSG00000027692.16	Tnik	3				0	High	1	Phospho [T319(96.1); S651(100); S740(100)]
Q64127	Transcription intermediary factor 1-alpha OS=Mus musculus OX=10090 GN=Trim24 PE=1 SV=1	5.5	5	-0.0341148	1051	116.6	7.06	1488.19	11.95	1	1	metabolic process;regulation of biological process;response to stimulus	cytoplasm;nucleus	catalytic activity;DNA binding;metal ion binding;protein binding	Pf00439, Pf00628, Pf00643, Pf13639, Pf14634	21848	ENSMUSG00000029833.17	Trim24	6		PluriNetWork		1	High	1	Phospho [S1026(100); S1029(100)]
P97855	Ras GTPase-activating protein-binding protein 1 OS=Mus musculus OX=10090 GN=G3bp1 PE=1 SV=1	8.75	8	-0.0258943	465	51.8	5.59	223.11	23.18	1	2	metabolic process;regulation of biological process;transport	cytoplasm;cytosol;membrane;nucleus	catalytic activity;DNA binding;nucleotide binding;protein binding;RNA binding	Pf00076, Pf02136, Pf13893, Pf14259	27041	ENSMUSG00000018583.5	G3bp1	11		mRNA processing		1	High	1	Phospho [S149(100)]
O88622	Poly(ADP-ribose) glycohydrolase OS=Mus musculus OX=10090 GN=Parg PE=1 SV=2	2.5	2.25	-0.0486144	969	109.3	6.9	308.35	6.02	1	3	metabolic process;regulation of biological process;response to stimulus	chromosome;cytosol;nucleus	catalytic activity	Pf05028	26430		Parg	14			POLB-Dependent Long Patch Base Excision Repair	5	High	1	Phospho [S256(100); S259(100); S311(100)]
Q8CHK4	Histone acetyltransferase KAT5 OS=Mus musculus OX=10090 GN=Kat5 PE=1 SV=2	2.5	2.25	-0.0486144	513	58.6	8.48		3.1		1	cell organization and biogenesis;metabolic process;regulation of biological process;response to stimulus	cytoplasm;cytosol;nucleus	catalytic activity;metal ion binding;protein binding	Pf01853, Pf11717	81601	ENSMUSG00000024926.9	Kat5	19	HTLV-I infection	IL-9 Signaling Pathway; PluriNetWork	Resolution of D-loop Structures through Holliday Junction Intermediates; HDR through Single Strand Annealing (SSA); Sensing of DNA Double Strand Breaks; Recruitment and ATM-mediated phosphorylation of repair and signaling proteins at DNA double strand breaks; Regulation of TP53 Activity through Phosphorylation; DNA Damage/Telomere Stress Induced Senescence; Formation of the beta-catenin:TCF trans…	37	High	1	Phospho [S199(99.4); S202(99.4)]
Q6PGL7	WASH complex subunit 2 OS=Mus musculus OX=10090 GN=Washc2 PE=1 SV=1	5.25	5	0.0329994	1334	145.2	4.77		11.55		4	transport	cytosol;endosome;membrane		Pf15255	28006	ENSMUSG00000024104.11	D6Wsu116e; Fam21; Washc2	6	Endocytosis			1	High	1	Phospho [S157(100); S159(100); S533(100); S768(99.3); S783(99.3); S870(99.4); S873(99.4)]
Q9CQV4	Reticulophagy regulator 3 OS=Mus musculus OX=10090 GN=Retreg3 PE=1 SV=1	9.25	8.75	0.0232184	466	51.6	4.97		29.09		4	regulation of biological process	membrane		Pf02453	67998	ENSMUSG00000017802.14	Fam134c; Retreg3	11				0	High	1	Phospho [S258(99.6); S260(100); T283(99.2); S285(99.2); S288(99.2); T310(100); S313(100); S320(100); S436(98.9); T440(100)]
Q8R1B4	Eukaryotic translation initiation factor 3 subunit C OS=Mus musculus OX=10090 GN=Eif3c PE=1 SV=1	15.5	14.25	-0.0179176	911	105.5	5.78	1284.18	40.04	2	6	metabolic process;regulation of biological process	cytoplasm	protein binding;RNA binding	Pf01399, Pf05470	56347	ENSMUSG00000030738.11	Eif3c	7	RNA transport	Translation Factors	Formation of a pool of free 40S subunits; L13a-mediated translational silencing of Ceruloplasmin expression; Ribosomal scanning and start codon recognition; Formation of the ternary complex, and subsequently, the 43S complex; Translation initiation complex formation; GTP hydrolysis and joining of the 60S ribosomal subunit	13	High	1	Phospho [S39(100); S166(100)]
Q09XV5	Chromodomain-helicase-DNA-binding protein 8 OS=Mus musculus OX=10090 GN=Chd8 PE=1 SV=1	5	4.75	0.0293881	2582	290.7	6.42	887.35	10.47	2	3	cell organization and biogenesis;metabolic process;regulation of biological process;response to stimulus	nucleus	catalytic activity;DNA binding;nucleotide binding;protein binding	Pf00176, Pf00271, Pf00385, Pf07533, Pf11496	67772	ENSMUSG00000053754.13	Chd8	14	Wnt signaling pathway		Deactivation of the beta-catenin transactivating complex	5	High	1	Phospho [S1422(100); S1426(100); S1997(100); S1999(100)]
Q8K4L0	ATP-dependent RNA helicase DDX54 OS=Mus musculus OX=10090 GN=Ddx54 PE=1 SV=1	15.75	14.5	-0.0159102	874	97.7	10.01		19.67		2	metabolic process;regulation of biological process	cytoplasm;Golgi;membrane;nucleus	catalytic activity;nucleotide binding;protein binding;RNA binding	Pf00270, Pf00271, Pf08147	71990	ENSMUSG00000029599.13	Ddx54	5				0	High	1	Phospho [S38(100); S40(100)]
P97310	DNA replication licensing factor MCM2 OS=Mus musculus OX=10090 GN=Mcm2 PE=1 SV=3	36.25	33.5	-0.0104312	904	102	5.72	5239.81	43.1	7	6	cell death;cell organization and biogenesis;metabolic process;response to stimulus	chromosome;cytoplasm;cytoskeleton;cytosol;nucleus	catalytic activity;DNA binding;metal ion binding;nucleotide binding;protein binding	Pf00493, Pf01078, Pf07728, Pf12619, Pf14551	17216	ENSMUSG00000002870.8	Mcm2	6	Cell cycle; DNA replication	DNA Replication; G1 to S cell cycle control	Removal of licensing factors from origins; Activation of the pre-replicative complex; Assembly of the pre-replicative complex; Orc1 removal from chromatin; M/G1 Transition; Activation of ATR in response to replication stress; Regulation of DNA replication	22	High	1	Phospho [S21(100); T25(100); S26(100); S27(100); S139(100); S140(100)]
Q9Z1F9	SUMO-activating enzyme subunit 2 OS=Mus musculus OX=10090 GN=Uba2 PE=1 SV=1	2.75	2.5	-0.0341148	638	70.5	5.24	507.87	7.63	1	2	metabolic process	cytoplasm;nucleus	catalytic activity;metal ion binding;nucleotide binding;protein binding	Pf00899, Pf02134, Pf10585, Pf14732	50995	ENSMUSG00000052997.15	Uba2	7	Ubiquitin mediated proteolysis		SUMO is transferred from E1 to E2 (UBE2I, UBC9); SUMO is conjugated to E1 (UBA2:SAE1)	7	High	1	Phospho [S548(100); S590(100)]
P70441	Na(+)/H(+) exchange regulatory cofactor NHE-RF1 OS=Mus musculus OX=10090 GN=Slc9a3r1 PE=1 SV=3	2.75	2.5	-0.0341148	355	38.6	5.9	302.05	7.72	1	2	cell differentiation;cell organization and biogenesis;cellular homeostasis;regulation of biological process;response to stimulus;transport	cytoplasm;membrane	protein binding;structural molecule activity	Pf00595, Pf09007, Pf13180	26941	ENSMUSG00000020733.3	Slc9a3r1	11				0	High	1	Phospho [S275(100); S285(99.6); S297(100)]
P39447	Tight junction protein ZO-1 OS=Mus musculus OX=10090 GN=Tjp1 PE=1 SV=2	8.75	8.25	0.0184998	1745	194.6	6.64	281.52	18.84	1	5	cellular homeostasis;response to stimulus	cell surface;cytoplasm;cytosol;membrane;nucleus	protein binding	Pf00018, Pf00595, Pf00625, Pf00791, Pf07653, Pf13180	21872	ENSMUSG00000030516.14	Tjp1	7	Tight junction; Adherens junction; Gap junction; Salmonella infection		Signaling by Hippo; c-src mediated regulation of Cx43 function and closure of gap junctions	11	High	1	Phospho [S125(100); S131(100); S297(100); S300(100); T868(100); S1614(100)]
Q9JKX4	Protein AATF OS=Mus musculus OX=10090 GN=Aatf PE=1 SV=1	6	5.5	-0.0221422	526	59.4	4.93		31.99		2	cell division;regulation of biological process;response to stimulus	cytoplasm;cytosol;Golgi;nucleus	protein binding;RNA binding	Pf08164, Pf13339	56321	ENSMUSG00000018697.14	Aatf	11				0	High	1	Phospho [S283(100); S287(100); S288(100)]
Q3UHX2	28 kDa heat- and acid-stable phosphoprotein OS=Mus musculus OX=10090 GN=Pdap1 PE=1 SV=1	16.5	15.5	0.0131909	181	20.6	7.39	5939.94	51.19	4	4	regulation of biological process;response to stimulus		protein binding;RNA binding	Pf10252	231887	ENSMUSG00000029623.14	Pdap1	5			Neutrophil degranulation	3	High	1	Phospho [S60(100); S63(100)]
P97496	SWI/SNF complex subunit SMARCC1 OS=Mus musculus OX=10090 GN=Smarcc1 PE=1 SV=2	8.5	8	0.0159259	1104	122.8	5.73	1231.26	12.71	3	3	cell organization and biogenesis;metabolic process;regulation of biological process;response to stimulus	chromosome;cytoplasm;nucleus	DNA binding;protein binding	Pf04433	20588	ENSMUSG00000032481.16	Smarcc1	9		PluriNetWork; TNF-alpha NF-kB Signaling Pathway	RMTs methylate histone arginines; RUNX1 interacts with co-factors whose precise effect on RUNX1 targets is not known	10	High	1	Phospho [S309(100); S327(100); S329(100)]
Q8VH51	RNA-binding protein 39 OS=Mus musculus OX=10090 GN=Rbm39 PE=1 SV=2	8.5	8	0.0159259	530	59.4	10.1	1879.37	15.32	1	1	metabolic process;regulation of biological process	cytoskeleton;nucleus	protein binding;RNA binding	Pf00076, Pf13893, Pf14259, Pf15519	170791	ENSMUSG00000027620.16	Rbm39	2		mRNA processing		1	High	1	Phospho [S136(100)]
Q08943	FACT complex subunit SSRP1 OS=Mus musculus OX=10090 GN=Ssrp1 PE=1 SV=2	4.5	4.25	0.0209266	708	80.8	6.76		17.3		3	metabolic process;regulation of biological process;response to stimulus	chromosome;nucleus	DNA binding;RNA binding	Pf00505, Pf03531, Pf08512, Pf09011	20833	ENSMUSG00000027067.16	Ssrp1	2		PluriNetWork	Regulation of TP53 Activity through Phosphorylation; RNA Polymerase II Pre-transcription Events; TP53 Regulates Transcription of DNA Repair Genes; Formation of RNA Pol II elongation complex	11	High	1	Phospho [S444(100); S657(99.5); S685(100); S688(100)]
Q9WU40	Inner nuclear membrane protein Man1 OS=Mus musculus OX=10090 GN=Lemd3 PE=1 SV=2	4.5	4.25	0.0209266	921	100.2	7.55	649.22	9.93	1	2	cell differentiation;cell organization and biogenesis;cellular component movement;regulation of biological process	membrane;nucleus	DNA binding	Pf03020, Pf09402	380664		Lemd3	10				0	High	1	Phospho [S136(100); S137(100); S140(100); S261(100); S263(100)]
Q78ZA7	Nucleosome assembly protein 1-like 4 OS=Mus musculus OX=10090 GN=Nap1l4 PE=1 SV=1	3	2.75	-0.0221422	375	42.7	4.67	310.69	3.23	1	1	cell organization and biogenesis	cytoplasm;nucleus	protein binding;RNA binding	Pf00956	17955	ENSMUSG00000059119.9	Nap1l4	7				0	High	1	Acetyl [N-Term]; Phospho [S5(99.3)]; Met-loss+Acetyl [N-Term]
E9Q349	WD repeat-containing protein 25 OS=Mus musculus OX=10090 GN=Wdr25 PE=2 SV=1	3	2.75	-0.0221422	535	58.4	8.16	1132.97		1				protein binding	Pf00400	212198	ENSMUSG00000040877.15	Wdr25	12				0	High	1	Acetyl [N-Term]; Phospho [S10(100); S12(100)]
Q3UHX0	Nucleolar protein 8 OS=Mus musculus OX=10090 GN=Nol8 PE=1 SV=2	8.25	7.75	0.0131909	1147	128.6	6.55	1181.02	25.16	2	5	metabolic process	nucleus	RNA binding	Pf00076, Pf13893, Pf14259	70930		Nol8	13		mRNA processing		1	High	1	Phospho [S364(91); S365(91); T367(95.6); S783(100); S787(100); S819(100); S820(100); S825(100); S870(100); S872(100); S1063(100); S1064(100); S1065(100)]
Q921N6	Probable ATP-dependent RNA helicase DDX27 OS=Mus musculus OX=10090 GN=Ddx27 PE=1 SV=3	4.25	4	0.0159259	760	85.9	9.25		15.3		2	metabolic process	chromosome;cytoplasm;nucleus	catalytic activity;nucleotide binding;RNA binding	Pf00270, Pf00271, Pf06862	228889	ENSMUSG00000017999.16	Ddx27	2				0	High	1	Phospho [S23(100); S25(100); S143(100); S144(100)]
O35492	Dual specificity protein kinase CLK3 OS=Mus musculus OX=10090 GN=Clk3 PE=1 SV=2	6.5	6	-0.0120885	638	73.8	9.94	1132.5	8.09	2	2	metabolic process;regulation of biological process	cytoplasm;cytoskeleton;membrane;nucleus	catalytic activity;nucleotide binding;protein binding;RNA binding	Pf00069, Pf07714	102414	ENSMUSG00000032316.8	Clk3	9		mRNA processing		1	High	1	Phospho [S197(100); S199(100); S224(100); S226(100)]
Q9WV92	Band 4.1-like protein 3 OS=Mus musculus OX=10090 GN=Epb41l3 PE=1 SV=1	10	9.25	-0.00908601	929	103.3	5.31	1384.88	29.52	3	6	cell death;cell organization and biogenesis;regulation of biological process	cytoplasm;cytoskeleton;membrane	protein binding;structural molecule activity	Pf00373, Pf04382, Pf05902, Pf08736, Pf09379, Pf09380	13823	ENSMUSG00000024044.16	Epb4.1l3; Epb41l3	17	Tight junction	Splicing factor NOVA regulated synaptic proteins	Neurexins and neuroligins	5	High	1	Phospho [S43(100); S96(100); S99(97.9); S486(100); T495(100); S543(100); S547(100)]; Met-loss+Acetyl [N-Term]; Met-loss [N-Term]
Q0P678	Zinc finger CCCH domain-containing protein 18 OS=Mus musculus OX=10090 GN=Zc3h18 PE=1 SV=1	11.75	11	0.00823149	948	105.6	7.8	514.6	19.21	1	3		nucleus	metal ion binding;RNA binding	Pf00642	76014	ENSMUSG00000017478.15	Zc3h18	8				0	High	1	Phospho [S45(100); S92(100); S528(100); S532(99.8)]
P97820	Mitogen-activated protein kinase kinase kinase kinase 4 OS=Mus musculus OX=10090 GN=Map4k4 PE=1 SV=1	4	3.75	0.0102793	1233	140.5	7.47		0		2	cell organization and biogenesis;metabolic process;regulation of biological process;response to stimulus	cytoplasm	catalytic activity;nucleotide binding;protein binding;signal transducer activity	Pf00069, Pf00780, Pf07714	26921		Map4k4	1	MAPK signaling pathway	MAPK signaling pathway; Insulin Signaling		3	High	1	Phospho [S323(98.8); S325(98.8)]
E9Q1P8	Interferon regulatory factor 2-binding protein 2 OS=Mus musculus OX=10090 GN=Irf2bp2 PE=1 SV=1	7	6.5	-0.00352648	570	59.3	8.69	980.83	10.85	2	2	metabolic process;regulation of biological process	cytoplasm;nucleus	metal ion binding	Pf11261	270110	ENSMUSG00000051495.7	Irf2bp2	8				0	High	1	Phospho [S169(100); S343(100)]
Q9D8M7	PHD finger protein 10 OS=Mus musculus OX=10090 GN=Phf10 PE=1 SV=4	3.75	3.5	0.00385305	497	55.8	6.61		5.18		1	metabolic process;regulation of biological process	nucleus	metal ion binding;protein binding	Pf00628	72057		Phf10	17				0	High	1	Phospho [S296(100); S300(100)]

## Sheet: TNF-a
Accession	Description	Ins (PSM)	TNF-Ins (PSM)	Normalized Log2Fold (TNF-Ins/Ins)	# AAs	MW [kDa]	calc. pI	Score MS Amanda 2.0: MS Amanda 2.0	Score Sequest HT: Sequest HT	# Peptides (by Search Engine): MS Amanda 2.0	# Peptides (by Search Engine): Sequest HT	Biological Process	Cellular Component	Molecular Function	Pfam IDs	Entrez Gene ID	Ensembl Gene ID	Gene Symbol	Chromosome	KEGG Pathways	WikiPathways	Reactome Pathways	# Protein Pathway Groups	Found in Sample: [S273] F274: Sample	# Protein Groups	Modifications
P13595	Neural cell adhesion molecule 1 OS=Mus musculus OX=10090 GN=Ncam1 PE=1 SV=3	0.5	10	4.40968	10	1115	119.4	4.83	2272.84	22.78	3	3	cell organization and biogenesis;regulation of biological process;response to stimulus	cell surface;cytosol;membrane	protein binding	Pf00041, Pf00047, Pf07654, Pf07679, Pf08205, Pf13895, Pf13927	17967		Ncam1	9	Cell adhesion molecules (CAMs); Prion diseases			2	High	1
Q63918	Caveolae-associated protein 2 OS=Mus musculus OX=10090 GN=Cavin2 PE=1 SV=3	10.3333	0.5	-4.28148	418	46.7	5.21	362.36	60.81	2	4	cell organization and biogenesis;regulation of biological process	cytoplasm;cytosol;membrane	protein binding	Pf15237	20324	ENSMUSG00000045954.7	Sdpr; Cavin2	1				0	High	1	Phospho [S203(100); S204(100); S218(100); S293(100); S359(100); S363(100); T368(100)]
Q3UMU9-2	Isoform 2 of Hepatoma-derived growth factor-related protein 2 OS=Mus musculus OX=10090 GN=Hdgfl2	10.3333	0.5	-4.28148	667	74	8.54	1192.98	12.37	2	4	regulation of biological process	nucleus	protein binding	Pf00855, Pf11467	15193		Hdgfrp2; Hdgfl2	17				0	High	1	Phospho [S365(100); S366(100); S627(100); S628(100); S638(100)]
Q99PM3	Transcription initiation factor IIA subunit 1 OS=Mus musculus OX=10090 GN=Gtf2a1 PE=1 SV=2	9.66667	0.5	-4.18526	378	41.6	4.55		46.7		1	metabolic process;regulation of biological process	cytoplasm;cytosol;nucleus	DNA binding;protein binding	Pf03153	83602	ENSMUSG00000020962.13	Gtf2a1	12	Basal transcription factors; Viral carcinogenesis		RNA Polymerase II Transcription Initiation; RNA polymerase II transcribes snRNA genes; RNA Polymerase II Promoter Escape; RNA Polymerase II Pre-transcription Events; RNA Polymerase II Transcription Pre-Initiation And Promoter Opening	10	High	1	Phospho [S318(100); S323(100)]
Q8C8R3	Ankyrin-2 OS=Mus musculus OX=10090 GN=Ank2 PE=1 SV=2	8.66667	0.5	-4.02772	3898	426	5.17	628.28	13.58	3	4	cell communication;cell organization and biogenesis;cellular homeostasis;regulation of biological process;response to stimulus;transport	cytoplasm;cytoskeleton;endosome;membrane;mitochondrion;vacuole	protein binding	Pf00023, Pf00531, Pf00791, Pf03326, Pf12796, Pf13606, Pf13637, Pf13857	109676		Ank2	3			COPI-mediated anterograde transport; Interaction between L1 and Ankyrins	12	High	1	Phospho [S1699(100); S1700(100); S1703(100); S2824(100); S2827(99.4); S3362(100)]
Q7TPV4	Myb-binding protein 1A OS=Mus musculus OX=10090 GN=Mybbp1a PE=1 SV=2	0.5	7.5	3.99465	7.5	1344	151.9	8.95	1537.76	15.99	4	4	cell communication;cell differentiation;metabolic process;regulation of biological process;response to stimulus;transport	cytoplasm;membrane;nucleus	catalytic activity;DNA binding;metal ion binding;protein binding;RNA binding	Pf04931	18432	ENSMUSG00000040463.16	Mybbp1a	11		B-WICH complex positively regulates rRNA expression		4	High	1
Q64127	Transcription intermediary factor 1-alpha OS=Mus musculus OX=10090 GN=Trim24 PE=1 SV=1	7.33333	0.5	-3.78671	1051	116.6	7.06	811.97	8.25	1	1	metabolic process;regulation of biological process;response to stimulus	cytoplasm;nucleus	catalytic activity;DNA binding;metal ion binding;protein binding	Pf00439, Pf00628, Pf00643, Pf13639, Pf14634	21848	ENSMUSG00000029833.17	Trim24	6		PluriNetWork		1	High	1	Phospho [S1026(100); S1029(100)]
Q62093	Serine/arginine-rich splicing factor 2 OS=Mus musculus OX=10090 GN=Srsf2 PE=1 SV=4	0.5	6.5	3.7882	6.5	221	25.5	11.85	1066.53	13.13	2	2	metabolic process;regulation of biological process;response to stimulus	cytosol;nucleus;spliceosomal complex	protein binding;RNA binding	Pf00076, Pf13893, Pf14259	20382	ENSMUSG00000034120.18	Srsf2	11	Herpes simplex infection; Spliceosome	mRNA Splicing - Major Pathway; mRNA Splicing - Minor Pathway; mRNA 3'-end processing; Cleavage of Growing Transcript in the Termination Region ; Transport of Mature mRNA derived from an Intron-Containing Transcript	mRNA processing	15	High	1
Q80Y17	Lethal(2) giant larvae protein homolog 1 OS=Mus musculus OX=10090 GN=Llgl1 PE=1 SV=1	6.66667	0.5	-3.64921	1036	112.5	6.48	838.59	9.34	1	1	cell organization and biogenesis;regulation of biological process;transport	cytoplasm;cytoskeleton;endosome;Golgi;membrane	enzyme regulator activity;protein binding	Pf08366	16897	ENSMUSG00000020536.12	Llgl1	11	Hippo signaling pathway; Tight junction			2	High	1	Phospho [S982(100); S986(100); S989(98.6)]
Q5SSI6	U3 small nucleolar RNA-associated protein 18 homolog OS=Mus musculus OX=10090 GN=Utp18 PE=1 SV=1	0.5	5.5	3.54719	5.5	552	61.2	8.78	1400.72	13.69	2	2	metabolic process	membrane;nucleus	protein binding;RNA binding		217109	ENSMUSG00000054079.12	Utp18	11	Ribosome biogenesis in eukaryotes	Major pathway of rRNA processing in the nucleolus and cytosol		5	High	1
Q8BI84	Transport and Golgi organization protein 1 homolog OS=Mus musculus OX=10090 GN=Mia3 PE=1 SV=2	0.5	5.5	3.54719	5.5	1930	213.5	4.75	983.36	13.82	1	2	cell organization and biogenesis;cellular component movement;regulation of biological process;response to stimulus;transport	endoplasmic reticulum;membrane	protein binding;transporter activity	Pf02463, Pf05483, Pf05557, Pf05622, Pf06409, Pf07653, Pf10174, Pf11559, Pf13166, Pf13851	338366		Mia3	1				0	High	1
P97496	SWI/SNF complex subunit SMARCC1 OS=Mus musculus OX=10090 GN=Smarcc1 PE=1 SV=2	6	0.5	-3.49721	1104	122.8	5.73	1648.47	16.63	2	2	cell organization and biogenesis;metabolic process;regulation of biological process;response to stimulus	chromosome;cytoplasm;nucleus	DNA binding;protein binding	Pf04433	20588	ENSMUSG00000032481.16	Smarcc1	9		PluriNetWork; TNF-alpha NF-kB Signaling Pathway	RMTs methylate histone arginines; RUNX1 interacts with co-factors whose precise effect on RUNX1 targets is not known	10	High	1	Phospho [S327(100); S329(100)]
Q9CYZ2	Tumor protein D54 OS=Mus musculus OX=10090 GN=Tpd52l2 PE=1 SV=1	0.5	5.25	3.48007	5.25	220	24	6.15		10.29		1		cytoplasm	protein binding;RNA binding	Pf04201	66314	ENSMUSG00000000827.18	Tpd52l2	2				0	High	1
Q9DBC3	Cap-specific mRNA (nucleoside-2'-O-)-methyltransferase 1 OS=Mus musculus OX=10090 GN=Cmtr1 PE=1 SV=1	0.5	5.25	3.48007	5.25	837	95.6	7.27	351.45	17.42	1	3	metabolic process	cytosol;nucleus	catalytic activity;protein binding	Pf01585, Pf01728	74157	ENSMUSG00000024019.17	Cmtr1; Ftsjd2	17				0	High	1
Q8BG09	Transmembrane protein 184B OS=Mus musculus OX=10090 GN=Tmem184b PE=2 SV=1	5.66667	0.5	-3.41474	407	45.6	7.37	487.37	1.9	1	1	transport	membrane	transporter activity	Pf03619	223693	ENSMUSG00000009035.13	Tmem184b	15				0	High	1	Phospho [S402(100); S403(100)]
Q9WV02	RNA-binding motif protein, X chromosome OS=Mus musculus OX=10090 GN=Rbmx PE=1 SV=1	0.5	5	3.40968	5	391	42.3	10.05	578.02	5.92	2	2	cell differentiation;cell organization and biogenesis;metabolic process;regulation of biological process;response to stimulus	membrane;nucleus;spliceosomal complex	DNA binding;protein binding;RNA binding	Pf00076, Pf08081, Pf13893, Pf14259	19655	ENSMUSG00000031134.16	Rbmx	X	Spliceosome	mRNA Splicing - Major Pathway	mRNA processing	6	High	1
E9Q4F7	Ankyrin repeat domain-containing protein 11 OS=Mus musculus OX=10090 GN=Ankrd11 PE=1 SV=1	5.33333	0.5	-3.32728	2643	296	6.98	311.38	1.66	2	2		cytosol;membrane;nucleus	protein binding	Pf00023, Pf12796, Pf13606, Pf13637, Pf13857	77087	ENSMUSG00000035569.17	Ankrd11	8				0	High	1	Phospho [S1070(100); S1832(99); S1844(100)]
P97868	E3 ubiquitin-protein ligase RBBP6 OS=Mus musculus OX=10090 GN=Rbbp6 PE=1 SV=5	5	0.5	-3.23417	1790	199.5	9.63	1203.3	15.9	2	3	metabolic process;regulation of biological process;response to stimulus	chromosome;cytoplasm;cytoskeleton;nucleus	catalytic activity;metal ion binding;protein binding;RNA binding	Pf00097, Pf00098, Pf08783, Pf13639, Pf13696, Pf13920, Pf13923, Pf14634, Pf15227	19647	ENSMUSG00000030779.15	Rbbp6	7			Antigen processing: Ubiquitination & Proteasome degradation	4	High	1	Phospho [S1179(100); S1329(100); S1644(98.4); S1646(98.4); S1651(100)]
G5E8P1	Bromodomain-containing protein 1 OS=Mus musculus OX=10090 GN=Brd1 PE=1 SV=1	0.5	4.5	3.25768	4.5	1058	119.6	8.7	840.82	7.62	2	2	cell organization and biogenesis;metabolic process	nucleus	metal ion binding;protein binding	Pf00439, Pf00628, Pf00855, Pf10513, Pf13771, Pf13831, Pf13832	223770	ENSMUSG00000022387.16	LOC100045983; Brd1	15				0	High	1
Q9DBY8	Nuclear valosin-containing protein-like OS=Mus musculus OX=10090 GN=Nvl PE=1 SV=1	0.5	4.5	3.25768	4.5	855	94.4	6.35	1733.61	12.85	3	3	metabolic process;regulation of biological process;response to stimulus	membrane;nucleus	catalytic activity;nucleotide binding;RNA binding	Pf00004, Pf00910, Pf01078, Pf05496, Pf06068, Pf06414, Pf07724, Pf07726, Pf07728, Pf13173, Pf13191, Pf13207, Pf13238, Pf13401	67459	ENSMUSG00000026516.8	Nvl	1	Ribosome biogenesis in eukaryotes			1	High	1
Q80TM9	Nischarin OS=Mus musculus OX=10090 GN=Nisch PE=1 SV=2	0.5	4.5	3.25768	4.5	1593	174.9	5.16	1078.98	10.04	2	2	cell death;cell organization and biogenesis;metabolic process;regulation of biological process;response to stimulus;transport	cytoplasm;cytosol;endosome;membrane	protein binding	Pf00787, Pf12799, Pf13855	64652	ENSMUSG00000021910.15	Nisch	14			Hypothetical Network for Drug Addiction	1	High	1
Q8C0T5	Signal-induced proliferation-associated 1-like protein 1 OS=Mus musculus OX=10090 GN=Sipa1l1 PE=1 SV=2	4.66667	0.5	-3.13464	1782	196.9	8.13	1582.92	13.52	2	2	cell organization and biogenesis;regulation of biological process;response to stimulus	cytoplasm;cytoskeleton;membrane	enzyme regulator activity;protein binding	Pf00595, Pf02145, Pf11881	217692	ENSMUSG00000042700.15	Sipa1l1	12	Rap1 signaling pathway			1	High	1	Phospho [S1528(100); S1624(100); S1626(100); S1629(99.1)]
Q9CZH7	Matrix-remodeling-associated protein 7 OS=Mus musculus OX=10090 GN=Mxra7 PE=1 SV=2	0.5	4.25	3.17522	4.25	178	19.4	4.26	951.68	9.06	1	1		membrane			67622	ENSMUSG00000020814.13	Mxra7	11				0	High	1
Q99LJ0	CTTNBP2 N-terminal-like protein OS=Mus musculus OX=10090 GN=Cttnbp2nl PE=1 SV=1	0.5	4	3.08776	4	638	69.8	7.71	597.26	5.36	2	2	cell organization and biogenesis;metabolic process;regulation of biological process	cytoplasm;cytoskeleton	catalytic activity;motor activity;protein binding	Pf01576, Pf02463, Pf04111, Pf05483, Pf07888, Pf09727, Pf12128	80281	ENSMUSG00000062127.11	Cttnbp2nl	3				0	High	1
Q4JIM5	Tyrosine-protein kinase ABL2 OS=Mus musculus OX=10090 GN=Abl2 PE=1 SV=1	0.5	4	3.08776	4	1182	128.1	7.84	610.85	3.15	2	2	cell differentiation;cell organization and biogenesis;cellular homeostasis;defense response;metabolic process;regulation of biological process;response to stimulus;transport	cytoplasm;cytoskeleton	catalytic activity;metal ion binding;nucleotide binding;protein binding	Pf00017, Pf00018, Pf00069, Pf07653, Pf07714, Pf08239, Pf08919, Pf12913, Pf14604	11352		Abl2	1				0	High	1
P43274	Histone H1.4 OS=Mus musculus OX=10090 GN=H1-4 PE=1 SV=2	4.33333	0.5	-3.02772	219	22	11.11	1623.1	14.14	3	4	cell organization and biogenesis;metabolic process;regulation of biological process	chromosome;nucleus	DNA binding;metal ion binding;nucleotide binding;protein binding;RNA binding	Pf00538	50709	ENSMUSG00000051627.2	Hist1h1e	13				0	High	1	Met-loss+Acetyl [N-Term]; Phospho [S2(99.2); T18(100)]; Acetyl [N-Term]
A2A690	Protein TANC2 OS=Mus musculus OX=10090 GN=Tanc2 PE=1 SV=1	4.33333	0.5	-3.02772	1994	220.1	7.97		1.63		1			protein binding	Pf00023, Pf12796, Pf13414, Pf13424, Pf13606, Pf13637, Pf13857, Pf15402	77097	ENSMUSG00000053580.16	Tanc2	11				0	High	1	Phospho [S1534(100); S1538(100)]
Q9EP82	tRNA (guanine-N(7)-)-methyltransferase non-catalytic subunit WDR4 OS=Mus musculus OX=10090 GN=Wdr4 PE=1 SV=2	4.33333	0.5	-3.02772	413	45.7	6.44	855.04	10.66	2	2	metabolic process	cytosol;nucleus	catalytic activity;protein binding		57773		Wdr4	17				0	High	1	Phospho [S397(100)]
P81122	Insulin receptor substrate 2 OS=Mus musculus OX=10090 GN=Irs2 PE=1 SV=2	4.33333	0.5	-3.02772	1321	136.7	8.69		3.83		1	cell proliferation;cellular homeostasis;regulation of biological process;response to stimulus	cytoplasm;cytosol;membrane	protein binding;signal transducer activity	Pf00169, Pf02174, Pf15413	384783	ENSMUSG00000038894.7	Irs2	8	AMPK signaling pathway; Longevity regulating pathway; Type II diabetes mellitus; cGMP-PKG signaling pathway; Insulin signaling pathway; Longevity regulating pathway - multiple species; MicroRNAs in cancer; Adipocytokine signaling pathway; FoxO signaling pathway; Non-alcoholic fatty liver disease (NAFLD); Insulin resistance; Regulation of lipolysis in adipocytes	IL-9 Signaling Pathway; EPO Receptor Signaling; Focal Adhesion-PI3K-Akt-mTOR-signaling pathway; IL-7 Signaling Pathway; Adipogenesis genes; IL-2 Signaling Pathway; Alpha6-Beta4 Integrin Signaling Pathway; Leptin Insulin Overlap	RET signaling; PI3K Cascade; Signal attenuation; Interleukin-7 signaling; PI5P, PP2A and IER3 Regulate PI3K/AKT Signaling; Interleukin-20 family signaling; Signaling by Leptin; IRS activation; Signaling by Leptin; RAF/MAP kinase cascade; SOS-mediated signalling; Mus musculus biological processes; PI3K/AKT activation	53	High	1	Phospho [S66(97.6)]
O08784	Treacle protein OS=Mus musculus OX=10090 GN=Tcof1 PE=1 SV=1	0.5	3.75	2.99465	3.75	1320	134.9	9.35	499.97	9.69	1	2	cell organization and biogenesis;metabolic process;regulation of biological process	cytosol;nucleus	protein binding;RNA binding	Pf03546	21453	ENSMUSG00000024613.16	Tcof1	18	Ribosome biogenesis in eukaryotes			1	High	1
Q80X82	Symplekin OS=Mus musculus OX=10090 GN=Sympk PE=1 SV=2	4	0.5	-2.91224	1288	142.5	6.05	1112.34	10.38	1	1												0	High	1	Phospho [S1260(100)]
Q7TMY8	E3 ubiquitin-protein ligase HUWE1 OS=Mus musculus OX=10090 GN=Huwe1 PE=1 SV=5	4	0.5	-2.91224	4377	482.3	5.22	707.53	7.89	2	2	cell differentiation;cell organization and biogenesis;metabolic process;response to stimulus	cytoplasm;cytosol;membrane;nucleus	catalytic activity;DNA binding;protein binding;RNA binding	Pf00632, Pf02825, Pf06012, Pf06025, Pf14377	59026	ENSMUSG00000025261.17	Huwe1	X	Ubiquitin mediated proteolysis		Neutrophil degranulation; Antigen processing: Ubiquitination & Proteasome degradation	7	High	1	Phospho [S1907(100); S2362(100)]
Q640M1	U3 small nucleolar RNA-associated protein 14 homolog A OS=Mus musculus OX=10090 GN=Utp14a PE=1 SV=1	4	0.5	-2.91224	767	87.2	9.2		13.36		1	metabolic process	cytosol;nucleus	RNA binding	Pf04615	72554	ENSMUSG00000063785.12	Utp14a	X	Ribosome biogenesis in eukaryotes		Major pathway of rRNA processing in the nucleolus and cytosol	5	High	1	Phospho [S341(100); S343(100)]
Q70FJ1	A-kinase anchor protein 9 OS=Mus musculus OX=10090 GN=Akap9 PE=1 SV=2	4	0.5	-2.91224	3797	435.9	5.03	248.37	6.08	1	2	cell organization and biogenesis;regulation of biological process;response to stimulus	cytoplasm;cytoskeleton;Golgi	protein binding;structural molecule activity	Pf05852, Pf10495, Pf12128, Pf13166	100986		Akap9	5		G Protein Signaling Pathways		1	High	1	Phospho [S3694(100)]
Q91W39	Nuclear receptor coactivator 5 OS=Mus musculus OX=10090 GN=Ncoa5 PE=1 SV=1	4	0.5	-2.91224	579	65.3	9.82	620.45	5.21	1	1	metabolic process;regulation of biological process	cytoskeleton;nucleus	RNA binding		228869	ENSMUSG00000039804.15	Ncoa5	2				0	High	1	Phospho [S381(100)]
O35551	Rab GTPase-binding effector protein 1 OS=Mus musculus OX=10090 GN=Rabep1 PE=1 SV=2	4	0.5	-2.91224	862	99.5	5.01	798.46	8.32	2	2	cell death;metabolic process;regulation of biological process;transport	cytoplasm;endosome	enzyme regulator activity;protein binding;transporter activity	Pf01496, Pf03528, Pf04111, Pf09311, Pf09726, Pf12128, Pf13949	54189	ENSMUSG00000020817.16	Rabep1	11	Endocytosis			1	High	1	Phospho [S407(100)]
Q9Z2D1	Myotubularin-related protein 2 OS=Mus musculus OX=10090 GN=Mtmr2 PE=1 SV=3	4	0.5	-2.91224	643	73.2	7.25	832.45	6.24	1	1	cell organization and biogenesis;metabolic process;regulation of biological process	cytoplasm;cytosol;endosome;membrane;nucleus	catalytic activity;protein binding	Pf02893, Pf06602	77116	ENSMUSG00000031918.16	Mtmr2	9	Inositol phosphate metabolism; Phosphatidylinositol signaling system; Metabolic pathways		Synthesis of PIPs at the early endosome membrane; Synthesis of PIPs at the late endosome membrane; Synthesis of PIPs at the ER membrane	10	High	1	Phospho [S6(100); S9(100)]
P52293	Importin subunit alpha-1 OS=Mus musculus OX=10090 GN=Kpna2 PE=1 SV=2	4	0.5	-2.91224	529	57.9	5.68	295.16	2.68	1	1	transport	cytoplasm;cytosol;membrane;nucleus	protein binding;RNA binding;transporter activity	Pf00514, Pf01749, Pf13513, Pf13646	16647	ENSMUSG00000066878.4; ENSMUSG00000018362.14	Kpna2	11; 17	Influenza A	PluriNetWork; TNF-alpha NF-kB Signaling Pathway	Sensing of DNA Double Strand Breaks	7	High	1	Phospho [S62(100)]
Q9D554	Splicing factor 3A subunit 3 OS=Mus musculus OX=10090 GN=Sf3a3 PE=1 SV=2	74	51.5	-0.435196	501	58.8	5.34		295.12		1	metabolic process	nucleus;spliceosomal complex	metal ion binding;RNA binding	Pf11931, Pf12108, Pf13297	75062	ENSMUSG00000028902.4	Sf3a3	4	Spliceosome	Exercise-induced Circadian Regulation; mRNA processing; Exercise-induced Circadian Regulation	mRNA Splicing - Major Pathway	8	High	1	Phospho [S365(100); S367(100); S369(100)]
Q8BHL8	Proteasome inhibitor PI31 subunit OS=Mus musculus OX=10090 GN=Psmf1 PE=1 SV=1	0.5	3.5	2.89511	3.5	271	29.6	5.25	272.52	3.41	1	1	metabolic process;regulation of biological process	cytoplasm;cytosol;endoplasmic reticulum;membrane;proteasome	protein binding	Pf08577, Pf11566	228769	ENSMUSG00000032869.15	Psmf1	2	Proteasome	The role of GTSE1 in G2/M progression after G2 checkpoint; CDT1 association with the CDC6:ORC:origin complex; Ubiquitin Mediated Degradation of Phosphorylated Cdc25A; RUNX1 regulates transcription of genes involved in differentiation of HSCs; Degradation of beta-catenin by the destruction complex; Autodegradation of the E3 ubiquitin ligase COP1; UCH proteinases; MAPK6/MAPK4 signaling; SCF-beta-Tr…		126	High	1
Q9CZ96	Zinc finger CCHC-type and RNA-binding motif-containing protein 1 OS=Mus musculus OX=10090 GN=Zcrb1 PE=1 SV=1	0.5	3.5	2.89511	3.5	217	24.6	8.54	395.11	1.85	1	1	metabolic process	nucleus;spliceosomal complex	metal ion binding;RNA binding	Pf00076, Pf00098, Pf13893, Pf14259	67197	ENSMUSG00000022635.9	Zcrb1	15		mRNA Splicing - Minor Pathway	mRNA processing	5	High	1
Q8VCE2	GPN-loop GTPase 1 OS=Mus musculus OX=10090 GN=Gpn1 PE=1 SV=1	0.5	3.5	2.89511	3.5	372	41.6	4.88	354.47	3.12	1	1		cytoplasm;cytosol;mitochondrion;nucleus	catalytic activity;nucleotide binding	Pf01926, Pf03029, Pf12846, Pf13191, Pf13207, Pf13401	74254	ENSMUSG00000064037.13	Gpn1	5				0	High	1
Q9Z2H5	Band 4.1-like protein 1 OS=Mus musculus OX=10090 GN=Epb41l1 PE=1 SV=2	0.5	3.5	2.89511	3.5	879	98.3	5.62	636.74	6.43	2	3	cell organization and biogenesis	cytoplasm;cytoskeleton;membrane	protein binding;structural molecule activity	Pf00373, Pf04382, Pf05902, Pf08736, Pf09379, Pf09380	13821		Epb4.1l1; Epb41l1	2	Tight junction		Splicing factor NOVA regulated synaptic proteins	2	High	1
Q99PP2	Zinc finger protein 318 OS=Mus musculus OX=10090 GN=Znf318 PE=1 SV=3	0.5	3.5	2.89511	3.5	2237	246.2	7.01	144.78	0	1	1												0	High	1
Q7M732	Retrotransposon-like protein 1 OS=Mus musculus OX=10090 GN=Rtl1 PE=2 SV=1	3.66667	0.5	-2.78671	1744	198.9	4.26	522.21	2.66	1	1	development	membrane		Pf00078, Pf03732, Pf13975	353326	ENSMUSG00000085925.2; ENSMUSG00000098639.2	Rtl1	12; CHR_MG4180_PATCH				0	High	1	Phospho [S1737(100); S1739(100)]
Q99NH0	Ankyrin repeat domain-containing protein 17 OS=Mus musculus OX=10090 GN=Ankrd17 PE=1 SV=2	3.66667	0.5	-2.78671	2603	274	6.52	252.84	15.94	1	2	defense response;regulation of biological process;response to stimulus	chromosome;cytoplasm;membrane;nucleus	protein binding;RNA binding	Pf00013, Pf00023, Pf12796, Pf13014, Pf13606, Pf13637, Pf13857	81702	ENSMUSG00000055204.15	Ankrd17	5				0	High	1	Phospho [S2040(100); S2041(99.1); S2043(100); S2063(99.3)]
Q3UHJ0	AP2-associated protein kinase 1 OS=Mus musculus OX=10090 GN=Aak1 PE=1 SV=2	3.66667	0.5	-2.78671	959	103.3	6.7	497.37	3.33	1	1	metabolic process;regulation of biological process;transport	cytoplasm;membrane	catalytic activity;nucleotide binding;protein binding	Pf00069, Pf07714	269774	ENSMUSG00000057230.13	Aak1	6			Cargo recognition for clathrin-mediated endocytosis	4	High	1	Phospho [S616(100); T618(100); S622(99.5)]
Q7TSI3	Serine/threonine-protein phosphatase 6 regulatory subunit 1 OS=Mus musculus OX=10090 GN=Ppp6r1 PE=1 SV=1	3.66667	0.5	-2.78671	856	94.5	4.64		8.69		2	regulation of biological process	cytoplasm;cytosol	protein binding	Pf04499	243819	ENSMUSG00000052296.7	Ppp6r1	7			COPII (Coat Protein 2) Mediated Vesicle Transport	8	High	1	Phospho [S633(100); S636(100); T666(99.4); S668(100)]
P51612	DNA repair protein complementing XP-C cells homolog OS=Mus musculus OX=10090 GN=Xpc PE=1 SV=2	3.66667	0.5	-2.78671	930	104.5	8.81	334.46	19.43	1	3	cell organization and biogenesis;metabolic process;regulation of biological process;response to stimulus	cytoplasm;membrane;mitochondrion;nucleus	DNA binding	Pf03835, Pf10403, Pf10404, Pf10405	22591	ENSMUSG00000030094.8	Xpc	6	Nucleotide excision repair		DNA Damage Recognition in GG-NER; Formation of Incision Complex in GG-NER; SUMOylation of DNA damage response and repair proteins	11	High	1	Phospho [S93(100); S349(100); S875(100); S876(100)]
P97379	Ras GTPase-activating protein-binding protein 2 OS=Mus musculus OX=10090 GN=G3bp2 PE=1 SV=2	3.66667	0.5	-2.78671	482	54.1	5.62	828.01	6.48	1	1	cell organization and biogenesis;regulation of biological process;response to stimulus;transport	cytosol	RNA binding	Pf00076, Pf02136, Pf14259	23881	ENSMUSG00000029405.16	G3bp2	5		TNF-alpha NF-kB Signaling Pathway		1	High	1	Phospho [T227(99.5)]
Q8C176	Transcription initiation factor TFIID subunit 2 OS=Mus musculus OX=10090 GN=Taf2 PE=2 SV=2	3.33333	0.5	-2.64921	1104	126.9	8.1	769.48	8.44	1	1	cell organization and biogenesis;metabolic process;regulation of biological process	nucleus	catalytic activity;DNA binding;metal ion binding	Pf01433	319944		Taf2	15				0	High	1	Phospho [S1090(100); S1093(100)]
Q61686	Chromobox protein homolog 5 OS=Mus musculus OX=10090 GN=Cbx5 PE=1 SV=1	3.33333	0.5	-2.64921	191	22.2	5.86	326.43	3.46	1	1	regulation of biological process	chromosome;nucleus	protein binding	Pf00385, Pf01393	12419	ENSMUSG00000009575.14	Cbx5	15			Factors involved in megakaryocyte development and platelet production	2	High	1	Phospho [S12(100); S13(100); S14(100)]
Q61127	NGFI-A-binding protein 2 OS=Mus musculus OX=10090 GN=Nab2 PE=1 SV=2	3.33333	0.5	-2.64921	525	56.5	6.86	599.27	5.1	1	1	cell differentiation;metabolic process;regulation of biological process	nucleus	protein binding	Pf04904, Pf04905	17937	ENSMUSG00000025402.12	Nab2	10				0	High	1	Phospho [S159(100); S162(100)]
B2RQC6	CAD protein OS=Mus musculus OX=10090 GN=Cad PE=1 SV=1	3.33333	0.5	-2.64921	2225	243.1	6.43	934.73	8.94	1	1	metabolic process;response to stimulus;transport	cytoplasm;cytosol;membrane;nucleus	catalytic activity;metal ion binding;nucleotide binding;protein binding	Pf00117, Pf00185, Pf00289, Pf00988, Pf01071, Pf01979, Pf02142, Pf02222, Pf02729, Pf02786, Pf02787, Pf07478, Pf07722, Pf08443, Pf13147, Pf13535, Pf13594, Pf15632	69719	ENSMUSG00000013629.16	Cad	5	Metabolic pathways; Pyrimidine metabolism; Alanine, aspartate and glutamate metabolism	PluriNetWork	Pyrimidine biosynthesis	8	High	1	Phospho [S1859(100)]
Q60974	Nuclear receptor corepressor 1 OS=Mus musculus OX=10090 GN=Ncor1 PE=1 SV=1	3.33333	0.5	-2.64921	2453	270.5	6.93	431.75	3.94	1	1	cell differentiation;cell organization and biogenesis;metabolic process;regulation of biological process	cytoplasm;cytosol;membrane;nucleus	DNA binding;enzyme regulator activity;protein binding	Pf00249, Pf13921	20185		Ncor1	11		Estrogen signaling; Delta-Notch Signaling Pathway; Ovarian Infertility Genes; Adipogenesis genes	Circadian Clock; Nr1d1 (Rev-erba) represses gene expression; Mus musculus biological processes; Bmal1:Clock,Npas2 activates circadian gene expression; Transcriptional Regulation of Adipocyte Differentiation in 3T3-L1 Pre-adipocytes; Rora activates gene expression	10	High	1	Phospho [S2449(100); S2451(100)]
Q9WVG9	Male-specific lethal 3 homolog OS=Mus musculus OX=10090 GN=Msl3 PE=1 SV=3	3.33333	0.5	-2.64921	525	60.3	9.55	256.53	2.47	1	1	cell organization and biogenesis;metabolic process;regulation of biological process	nucleus	DNA binding;protein binding	Pf05712, Pf11717	17692	ENSMUSG00000031358.17	Msl3	X			HATs acetylate histones	3	High	1	Phospho [S404(100)]
Q9WU56	tRNA pseudouridine synthase A OS=Mus musculus OX=10090 GN=Pus1 PE=1 SV=2	3.33333	0.5	-2.64921	423	47.5	8.9	1327.94	12.08	1	1	metabolic process;regulation of biological process	mitochondrion;nucleus	catalytic activity;protein binding;RNA binding	Pf01416	56361	ENSMUSG00000029507.16	Pus1	5				0	High	1	Phospho [S416(100); T422(100)]
Q6ZWR6	Nesprin-1 OS=Mus musculus OX=10090 GN=Syne1 PE=1 SV=2	3.33333	0.5	-2.64921	8799	1009.3	5.59	397.04	3.43	1	1	cell differentiation;cell organization and biogenesis;regulation of biological process	cytoplasm;cytoskeleton;Golgi;membrane;nucleus	protein binding;RNA binding	Pf00307, Pf00435, Pf10541, Pf12128	64009		Syne1	10			Mus musculus biological processes; Meiotic Synapsis	2	High	1	Phospho [S8308(100)]
Q8CDM1	ATPase family AAA domain-containing protein 2 OS=Mus musculus OX=10090 GN=Atad2 PE=1 SV=1	3.33333	0.5	-2.64921	1040	117.9	6.89		11.11		2	cell organization and biogenesis;metabolic process;regulation of biological process;response to stimulus	nucleus	catalytic activity;nucleotide binding;protein binding	Pf00004, Pf00439, Pf01057, Pf05496, Pf07728, Pf13191, Pf13401	70472		Atad2	15				0	High	1	Phospho [S891(100); S892(100); S894(99.2)]
Q8R3B7	Bromodomain-containing protein 8 OS=Mus musculus OX=10090 GN=Brd8 PE=1 SV=2	3.33333	0.5	-2.64921	951	102.5	4.72	300.8	2.07	1	1	cell organization and biogenesis;metabolic process;regulation of biological process	mitochondrion;nucleus	protein binding	Pf00439	78656	ENSMUSG00000003778.14	Brd8	18				0	High	1	Phospho [T264(100); S268(100)]
P97377	Cyclin-dependent kinase 2 OS=Mus musculus OX=10090 GN=Cdk2 PE=1 SV=2	3.33333	0.5	-2.64921	346	39	8.54	207.05	2.72	1	1	cell division;cell organization and biogenesis;development;metabolic process;regulation of biological process;response to stimulus;transport	chromosome;cytoplasm;cytoskeleton;cytosol;endosome;nucleus	catalytic activity;metal ion binding;nucleotide binding;protein binding	Pf00069, Pf07714, Pf14531	12566	ENSMUSG00000025358.16	Cdk2	10	FoxO signaling pathway; Viral carcinogenesis; Cell cycle; Small cell lung cancer; p53 signaling pathway; Measles; Pathways in cancer; Hepatitis B; Progesterone-mediated oocyte maturation; Prostate cancer; PI3K-Akt signaling pathway; Oocyte meiosis; Epstein-Barr virus infection; Herpes simplex infection	DNA Replication; PluriNetWork; miRNA regulation of DNA Damage Response; Spinal Cord Injury; Delta-Notch Signaling Pathway; IL-7 Signaling Pathway; G1 to S cell cycle control; Id Signaling Pathway	Removal of licensing factors from origins; Regulation of APC/C activators between G1/S and early anaphase; Phosphorylation of proteins involved in G1/S transition by active Cyclin E:Cdk2 complexes; TP53 Regulates Transcription of Genes Involved in G1 Cell Cycle Arrest; Meiotic Recombination; M/G1 Transition; Activation of ATR in response to replication stress; Cyclin A/B1/B2 associated events dur…	77	High	1	Phospho [Y15(99.6)]
Q8R1Q8	Cytoplasmic dynein 1 light intermediate chain 1 OS=Mus musculus OX=10090 GN=Dync1li1 PE=1 SV=1	6.33333	12	1.00975	523	56.6	6.42	1525.27	15.03	3	3	cell division;cell organization and biogenesis;cellular component movement;metabolic process;regulation of biological process;response to stimulus;transport	chromosome;cytoplasm;cytoskeleton;endosome;membrane;vacuole	catalytic activity;motor activity;nucleotide binding;protein binding;RNA binding	Pf00005, Pf05783, Pf10662	235661	ENSMUSG00000032435.9	Dync1li1	9	Salmonella infection; Phagosome; Vasopressin-regulated water reabsorption		COPI-mediated anterograde transport; Neutrophil degranulation; HSP90 chaperone cycle for steroid hormone receptors (SHR); Amplification of signal from unattached kinetochores via a MAD2 inhibitory signal; Resolution of Sister Chromatid Cohesion; Separation of Sister Chromatids; COPI-independent Golgi-to-ER retrograde traffic; RHO GTPases Activate Formins; MHC class II antigen presentation	38	High	1	Phospho [S207(100); S510(100); T512(100); T513(99.9); S516(100)]
Q78ZA7	Nucleosome assembly protein 1-like 4 OS=Mus musculus OX=10090 GN=Nap1l4 PE=1 SV=1	0.5	3	2.67272	3	375	42.7	4.67	280.95	8.2	1	2	cell organization and biogenesis	cytoplasm;nucleus	protein binding;RNA binding	Pf00956	17955	ENSMUSG00000059119.9	Nap1l4	7				0	High	1
Q148V7	RAB11-binding protein RELCH OS=Mus musculus OX=10090 GN=Relch PE=1 SV=1	0.5	3	2.67272	3	1216	134.5	5.34	876.96	4.83	1	1			protein binding		227446		2310035C23Rik	1				0	High	1
Q7TQH0	Ataxin-2-like protein OS=Mus musculus OX=10090 GN=Atxn2l PE=1 SV=1	0.5	3	2.67272	3	1049	110.6	8.85	230.82	3.37	1	1	cell organization and biogenesis;regulation of biological process	cytoplasm;cytosol;membrane;nucleus	protein binding;RNA binding	Pf06741, Pf09770, Pf14438	233871	ENSMUSG00000032637.15	Atxn2l	7				0	High	1
P15864	Histone H1.2 OS=Mus musculus OX=10090 GN=H1-2 PE=1 SV=2	0.5	3	2.67272	3	212	21.3	11	559.8	4.85	2	2	cell organization and biogenesis;metabolic process;regulation of biological process	chromosome;nucleus	DNA binding;protein binding;RNA binding	Pf00538	50708	ENSMUSG00000036181.2	Hist1h1c	13				0	High	1
Q9ESN9	C-Jun-amino-terminal kinase-interacting protein 3 OS=Mus musculus OX=10090 GN=Mapk8ip3 PE=1 SV=1	0.5	3	2.67272	3	1337	147.5	5.45	388.03	5.43	1	2	cell organization and biogenesis;cellular component movement;metabolic process;regulation of biological process;response to stimulus;transport	cytoplasm;endoplasmic reticulum;Golgi;membrane	catalytic activity;motor activity;protein binding;structural molecule activity	Pf00038, Pf01576, Pf02463, Pf03938, Pf04111, Pf04156, Pf05701, Pf05769, Pf07926, Pf09728, Pf09744, Pf09756, Pf10037, Pf11559, Pf12037, Pf13851, Pf13863, Pf13868	30957	ENSMUSG00000024163.17	Mapk8ip3	17	MAPK signaling pathway		MAPK signaling pathway	2	High	1
Q64337	Sequestosome-1 OS=Mus musculus OX=10090 GN=Sqstm1 PE=1 SV=1	0.5	3	2.67272	3	442	48.1	5.21	671.75	7.28	1	1	cell communication;cell death;cell differentiation;cell organization and biogenesis;metabolic process;regulation of biological process;response to stimulus	cytoplasm;cytosol;endoplasmic reticulum;endosome;nucleus;vacuole	metal ion binding;protein binding	Pf00564, Pf00569	18412	ENSMUSG00000015837.15	Sqstm1	11	Osteoclast differentiation	Interleukin-1 family signaling; Pink/Parkin Mediated Mitophagy; NRIF signals cell death from the nucleus; Signalling by NGF; NF-kB is activated and signals survival; p75NTR recruits signalling complexes	IL-1 Signaling Pathway	17	High	1
Q8BVE8	Histone-lysine N-methyltransferase NSD2 OS=Mus musculus OX=10090 GN=Nsd2 PE=1 SV=2	0.5	2.75	2.54719	2.75	1365	152.2	8.51	157.8	0	1	1	cell organization and biogenesis;metabolic process;regulation of biological process	chromosome;nucleus	catalytic activity;DNA binding;metal ion binding;protein binding	Pf00505, Pf00628, Pf00855, Pf00856	107823	ENSMUSG00000057406.16	Whsc1; Nsd2	5	Lysine degradation; Transcriptional misregulation in cancer	G2/M DNA damage checkpoint; PKMTs methylate histone lysines; Nonhomologous End-Joining (NHEJ); Recruitment and ATM-mediated phosphorylation of repair and signaling proteins at DNA double strand breaks		14	High	1
Q8BSQ9	Protein polybromo-1 OS=Mus musculus OX=10090 GN=Pbrm1 PE=1 SV=4	0.5	2.75	2.54719	2.75	1634	187.1	6.9		16.29		2	cell differentiation;cell organization and biogenesis;metabolic process;regulation of biological process	chromosome;nucleus	DNA binding;protein binding	Pf00439, Pf00505, Pf01426	66923	ENSMUSG00000042323.16	Pbrm1	14		RMTs methylate histone arginines; RUNX1 interacts with co-factors whose precise effect on RUNX1 targets is not known	PluriNetWork	9	High	1
P24788-2	Isoform 2 of Cyclin-dependent kinase 11B OS=Mus musculus OX=10090 GN=Cdk11b	3	0.5	-2.49721	439	49.5	5.59	227.36	0	1	1	metabolic process;regulation of biological process	nucleus	catalytic activity;nucleotide binding	Pf00069, Pf07714, Pf14531	12537		Cdk11b	4				0	High	1	Met-loss [N-Term]; Phospho [S2(100)]
Q62504	Msx2-interacting protein OS=Mus musculus OX=10090 GN=Spen PE=1 SV=2	3	0.5	-2.49721	3644	398.5	8.54		6.2		1	metabolic process;regulation of biological process;response to stimulus	nucleus	DNA binding;protein binding;RNA binding	Pf00076, Pf07744, Pf13893, Pf14259	56381		Spen	4		Delta-Notch Signaling Pathway; mRNA processing		2	High	1	Phospho [S1682(100)]
Q3THK3	General transcription factor IIF subunit 1 OS=Mus musculus OX=10090 GN=Gtf2f1 PE=1 SV=2	3	0.5	-2.49721	508	57.2	7.01		6.44		2	metabolic process;regulation of biological process;response to stimulus	nucleus	catalytic activity;DNA binding;enzyme regulator activity;protein binding;RNA binding	Pf05793	98053	ENSMUSG00000002658.9	Gtf2f1	17	Basal transcription factors		mRNA Capping; RNA Polymerase II Transcription Initiation; RNA Polymerase II Pre-transcription Events; Formation of RNA Pol II elongation complex ; mRNA Splicing - Major Pathway; RNA Pol II CTD phosphorylation and interaction with CE; FGFR2 alternative splicing; mRNA Splicing - Minor Pathway; RNA polymerase II transcribes snRNA genes; Formation of the Early Elongation Complex; TP53 Regulates Trans…	27	High	1	Phospho [S307(99.2); S308(99.2); S311(99.1)]
Q99LI2	Chloride channel CLIC-like protein 1 OS=Mus musculus OX=10090 GN=Clcc1 PE=1 SV=1	3	0.5	-2.49721	539	60.6	5.68	669.08	6.26	1	1	transport	cytoplasm;endoplasmic reticulum;Golgi;membrane;nucleus	transporter activity	Pf05934	229725	ENSMUSG00000027884.16	Clcc1	3				0	High	1	Phospho [S429(100); S433(100)]
Q8C5D8	E3 SUMO-protein ligase PIAS2 OS=Mus musculus OX=10090 GN=Pias2 PE=1 SV=2	3	0.5	-2.49721	621	68.4	7.65		3.1		1	metabolic process;regulation of biological process;response to stimulus	nucleus	catalytic activity;DNA binding;metal ion binding;protein binding	Pf02891, Pf14324	17344	ENSMUSG00000025423.15	Pias2	18	Small cell lung cancer; Ubiquitin mediated proteolysis; Pathways in cancer; Jak-STAT signaling pathway	PluriNetWork	SUMOylation of DNA damage response and repair proteins; SUMOylation of chromatin organization proteins; SUMOylation of transcription factors	12	High	1	Phospho [S476(100); S477(100); S478(100)]
Q9ESC8	AF4/FMR2 family member 4 OS=Mus musculus OX=10090 GN=Aff4 PE=1 SV=1	3	0.5	-2.49721	1160	126.6	9.36	212.41	2.56	1	1	metabolic process;regulation of biological process	nucleus	protein binding	Pf05110	93736	ENSMUSG00000049470.13	Aff4	11			RNA Polymerase II Pre-transcription Events; Formation of RNA Pol II elongation complex	5	High	1	Phospho [S698(100); S701(100)]
Q8BH07	ADP-ribosylation factor-like protein 6-interacting protein 6 OS=Mus musculus OX=10090 GN=Arl6ip6 PE=1 SV=1	3	0.5	-2.49721	226	24.9	7.77	343.61	3.98	1	1		membrane	protein binding	Pf15062	65103	ENSMUSG00000026960.6	Arl6ip6	2				0	High	1	Phospho [S80(100)]
P10711	Transcription elongation factor A protein 1 OS=Mus musculus OX=10090 GN=Tcea1 PE=1 SV=2	3	0.5	-2.49721	301	33.9	8.38	426.33	6.69	1	2	cell differentiation;metabolic process;regulation of biological process	nucleus	DNA binding;metal ion binding;protein binding	Pf01096, Pf07500, Pf08711	21399	ENSMUSG00000033813.15	Tcea1	1			Dual incision in TC-NER; RNA Polymerase II Pre-transcription Events; TP53 Regulates Transcription of DNA Repair Genes; Formation of RNA Pol II elongation complex ; Formation of TC-NER Pre-Incision Complex; Gap-filling DNA repair synthesis and ligation in TC-NER	14	High	1	Phospho [S96(98); S100(100)]
P97393	Rho GTPase-activating protein 5 OS=Mus musculus OX=10090 GN=Arhgap5 PE=1 SV=2	3	0.5	-2.49721	1501	172	6.34	476.27	4.8	2	3	cell organization and biogenesis;regulation of biological process;response to stimulus	cytoplasm;cytosol;endoplasmic reticulum;membrane	catalytic activity;enzyme regulator activity;nucleotide binding;protein binding	Pf00071, Pf00620, Pf01846	11855		Arhgap5	12		Focal Adhesion		1	High	1	Phospho [S968(100); S992(99.9); S1217(99.3)]
O70251	Elongation factor 1-beta OS=Mus musculus OX=10090 GN=Eef1b PE=1 SV=5	89.6667	68.25	-0.305986	225	24.7	4.69	991.88	240.3	1	4	metabolic process;response to stimulus	cytoplasm;endoplasmic reticulum	protein binding;RNA binding	Pf00736, Pf14497	55949	ENSMUSG00000025967.16	Eef1b2	1		Translation Factors	Eukaryotic Translation Elongation	4	High	1	Phospho [S90(100); S106(100)]
Q9R1X4	Protein timeless homolog OS=Mus musculus OX=10090 GN=Timeless PE=1 SV=3	0.5	2.5	2.40968	2.5	1197	137.4	5.49	471.6	4.83	1	1	cell division;development;metabolic process;regulation of biological process;response to stimulus	nucleus	protein binding	Pf04821, Pf05029	21853	ENSMUSG00000039994.15	Timeless	10		Processing of DNA double-strand break ends		5	High	1
Q9CWU4	UPF0690 protein C1orf52 homolog OS=Mus musculus OX=10090 PE=1 SV=1	0.5	2.5	2.40968	2.5	180	20.1	5.11	536.93	4.7	1	1		nucleus	RNA binding	Pf15559	66421	ENSMUSG00000036873.13	2410004B18Rik	3				0	High	1
Q6ZQ88	Lysine-specific histone demethylase 1A OS=Mus musculus OX=10090 GN=Kdm1a PE=1 SV=2	0.5	2.5	2.40968	2.5	853	92.8	6.52		7.37		2	cell differentiation;cell growth;cell organization and biogenesis;cell proliferation;development;metabolic process;regulation of biological process;response to stimulus	nucleus	catalytic activity;DNA binding;nucleotide binding;protein binding	Pf01593, Pf04433, Pf13450	99982	ENSMUSG00000036940.15	Kdm1a	4		Activated PKN1 stimulates transcription of AR (androgen receptor) regulated genes KLK2 and KLK3; HDMs demethylate histones; Factors involved in megakaryocyte development and platelet production	PluriNetWork	11	High	1
Q8R5H1	Ubiquitin carboxyl-terminal hydrolase 15 OS=Mus musculus OX=10090 GN=Usp15 PE=1 SV=1	0.5	2.5	2.40968	2.5	981	112.3	5.17	450.88	3.85	1	1	cell organization and biogenesis;metabolic process;regulation of biological process;response to stimulus	cytoplasm;cytosol;mitochondrion;nucleus	catalytic activity;protein binding	Pf00443, Pf06337, Pf13423, Pf14533, Pf14836	14479	ENSMUSG00000020124.10	Usp15	10		Ub-specific processing proteases		4	High	1
Q8BGU5	Cyclin-Y OS=Mus musculus OX=10090 GN=Ccny PE=1 SV=1	0.5	2.5	2.40968	2.5	341	39.4	7.2	590.4	5.14	1	1	cell division;regulation of biological process;response to stimulus	membrane;nucleus	enzyme regulator activity;protein binding	Pf00134	67974	ENSMUSG00000024286.7	Ccny	18				0	High	1
Q9Z2R6	Protein unc-119 homolog A OS=Mus musculus OX=10090 GN=Unc119 PE=1 SV=1	0.5	2.5	2.40968	2.5	240	27	6.15		10.43		1	cell differentiation;regulation of biological process;response to stimulus;transport	cytoplasm;cytoskeleton	protein binding	Pf05351	22248	ENSMUSG00000002058.13	Unc119	11			IL-5 Signaling Pathway	1	High	1
Q9JKK8	Serine/threonine-protein kinase ATR OS=Mus musculus OX=10090 GN=Atr PE=1 SV=2	0.5	2.5	2.40968	2.5	2635	300	7.53	606.87	7.05	1	1	cell organization and biogenesis;metabolic process;regulation of biological process;response to stimulus	chromosome;Golgi;nucleus	catalytic activity;DNA binding;nucleotide binding;protein binding	Pf00454, Pf02259, Pf02260, Pf08064	245000		Atr	9		Mus musculus biological processes; Meiotic Synapsis		2	High	1
B2RRD7	Peregrin OS=Mus musculus OX=10090 GN=Brpf1 PE=1 SV=1	0.5	2.5	2.40968	2.5	1212	137.2	7.93		5.94		3	cell organization and biogenesis;metabolic process;regulation of biological process	cytoplasm;cytosol;membrane;nucleus	catalytic activity;DNA binding;metal ion binding;protein binding	Pf00439, Pf00628, Pf00855, Pf10513, Pf13771, Pf13831, Pf13832, Pf15619	78783	ENSMUSG00000001632.16	Brpf1	6		HATs acetylate histones; Regulation of TP53 Activity through Acetylation		9	High	1
Q2TBE6	Phosphatidylinositol 4-kinase type 2-alpha OS=Mus musculus OX=10090 GN=Pi4k2a PE=1 SV=1	0.5	2.5	2.40968	2.5	479	54.2	8.05	768.68	9.8	1	1	cell organization and biogenesis;metabolic process;transport	endosome;Golgi;membrane;mitochondrion	catalytic activity;nucleotide binding;protein binding	Pf00454	84095	ENSMUSG00000025178.8	Pi4k2a	19	Inositol phosphate metabolism; Phosphatidylinositol signaling system; Metabolic pathways	Synthesis of PIPs at the early endosome membrane; Synthesis of PIPs at the Golgi membrane; Synthesis of PIPs at the plasma membrane		10	High	1
P97825	Jupiter microtubule associated homolog 1 OS=Mus musculus OX=10090 GN=Jpt1 PE=1 SV=3	0.5	2.5	2.40968	2.5	154	16.1	5.31	469.33	4.38	1	1		cytoplasm;membrane;nucleus			15374	ENSMUSG00000020737.12	Hn1; Jpt1	11				0	High	1
Q9JK92	Heat shock protein beta-8 OS=Mus musculus OX=10090 GN=Hspb8 PE=1 SV=1	0.5	2.5	2.40968	2.5	196	21.5	5.02	270.37	2.34	1	1		cytoplasm;cytosol;nucleus	protein binding	Pf00011	80888	ENSMUSG00000041548.4	Hspb8	5		HSF1-dependent transactivation		4	High	1
Q6PDK2	Histone-lysine N-methyltransferase 2D OS=Mus musculus OX=10090 GN=Kmt2d PE=1 SV=2	0.5	2.5	2.40968	2.5	5588	599.9	5.8		0		1	cell growth;cell organization and biogenesis;metabolic process;regulation of biological process;response to stimulus	nucleus	catalytic activity;DNA binding;metal ion binding;protein binding	Pf00505, Pf00628, Pf00856, Pf05964, Pf05965, Pf13639, Pf13771, Pf13832, Pf15446	381022	ENSMUSG00000048154.16	Kmt2d; Mll2	15		RUNX1 regulates genes involved in megakaryocyte differentiation and platelet function; Deactivation of the beta-catenin transactivating complex; PKMTs methylate histone lysines; Formation of the beta-catenin:TCF transactivating complex	PluriNetWork	14	High	1
Q8VCD6	Receptor expression-enhancing protein 2 OS=Mus musculus OX=10090 GN=Reep2 PE=1 SV=2	0.5	2.5	2.40968	2.5	254	28.4	9.41	487.94	5.58	1	1	cell organization and biogenesis;regulation of biological process;transport	endoplasmic reticulum;membrane	protein binding	Pf03134	225362	ENSMUSG00000038555.7	Reep2	18				0	High	1
Q99J09	Methylosome protein 50 OS=Mus musculus OX=10090 GN=Wdr77 PE=1 SV=1	0.5	2.5	2.40968	2.5	342	36.9	5.27	248.19	2.6	1	1	cell differentiation;regulation of biological process	cytoplasm;cytosol;Golgi;nucleus	DNA binding;nucleotide binding;protein binding	Pf00400, Pf11768	70465	ENSMUSG00000000561.14	Wdr77	3		RMTs methylate histone arginines; snRNP Assembly		6	High	1
Q3TEA8	Heterochromatin protein 1-binding protein 3 OS=Mus musculus OX=10090 GN=Hp1bp3 PE=1 SV=1	0.5	2.5	2.40968	2.5	554	60.8	9.7		7.31		1	cell organization and biogenesis;regulation of biological process;response to stimulus	chromosome;nucleus	DNA binding;protein binding	Pf00538	15441	ENSMUSG00000028759.13	Hp1bp3	4				0	High	1
Q3TVI4	Protein HEXIM2 OS=Mus musculus OX=10090 GN=Hexim2 PE=1 SV=1	2.66667	0.5	-2.32728	313	35.4	6.47	809.57	11.39	2	3	metabolic process;regulation of biological process	cytoplasm;cytosol;nucleus	enzyme regulator activity;protein binding;RNA binding	Pf15066, Pf15313	71059	ENSMUSG00000043372.12	Hexim2	11				0	High	1	Acetyl [N-Term]; Phospho [S13(100); S75(100); S177(100)]; Met-loss+Acetyl [N-Term]
Q9JKP8	Chromatin accessibility complex protein 1 OS=Mus musculus OX=10090 GN=Chrac1 PE=1 SV=1	2.66667	0.5	-2.32728	129	14.1	5.2	676.29	6.91	1	1	metabolic process	nucleus	catalytic activity;DNA binding;protein binding	Pf00808	93696	ENSMUSG00000068391.8	Chrac1	15				0	High	1	Phospho [S122(100)]
Q8CDA1	Phosphatidylinositide phosphatase SAC2 OS=Mus musculus OX=10090 GN=Inpp5f PE=1 SV=1	2.66667	0.5	-2.32728	1132	127.5	7.11	383.41	3.09	2	2	metabolic process;regulation of biological process;response to stimulus;transport	cytoplasm;endosome;membrane	catalytic activity;protein binding	Pf02383, Pf12456	101490	ENSMUSG00000042105.18	Inpp5f	7			Synthesis of PIPs at the early endosome membrane	5	High	1	Phospho [S123(100)]
P63101	14-3-3 protein zeta/delta OS=Mus musculus OX=10090 GN=Ywhaz PE=1 SV=1	2.66667	0.5	-2.32728	245	27.8	4.79	332.08	4.77	1	2	cell organization and biogenesis;regulation of biological process;response to stimulus;transport	cytoplasm;cytosol;membrane;mitochondrion;nucleus	protein binding;RNA binding	Pf00244	22631	ENSMUSG00000022285.16	Ywhaz	15	Cell cycle; Viral carcinogenesis; Hepatitis B; Epstein-Barr virus infection; PI3K-Akt signaling pathway; Oocyte meiosis; Hippo signaling pathway	IL-5 Signaling Pathway; TNF-alpha NF-kB Signaling Pathway; IL-3 Signaling Pathway; Myometrial Relaxation and Contraction Pathways; Alpha6-Beta4 Integrin Signaling Pathway; Calcium Regulation in the Cardiac Cell	Translocation of GLUT4 to the plasma membrane; Activation of BAD and translocation to mitochondria ; Deactivation of the beta-catenin transactivating complex; RHO GTPases activate PKNs; Rap1 signalling; KSRP (KHSRP) binds and destabilizes mRNA; GP1b-IX-V activation signalling; TP53 Regulates Metabolic Genes; Chk1/Chk2(Cds1) mediated inactivation of Cyclin B:Cdk1 complex; Interleukin-3, 5 and GM-C…	50	High	1	Phospho [S207(100)]
Q5SWU9	Acetyl-CoA carboxylase 1 OS=Mus musculus OX=10090 GN=Acaca PE=1 SV=1	2.66667	0.5	-2.32728	2345	265.1	6.39	311.73	3.04	1	1	cell organization and biogenesis;metabolic process;response to stimulus	cytoplasm;cytoskeleton;cytosol;mitochondrion	catalytic activity;metal ion binding;nucleotide binding;protein binding	Pf00289, Pf00364, Pf01039, Pf02222, Pf02655, Pf02785, Pf02786, Pf07478, Pf08326, Pf13535, Pf15632	107476	ENSMUSG00000020532.18	Acaca	11	AMPK signaling pathway; Pyruvate metabolism; Metabolic pathways; Fatty acid biosynthesis; Propanoate metabolism; Insulin signaling pathway; Fatty acid metabolism; Glucagon signaling pathway	Focal Adhesion-PI3K-Akt-mTOR-signaling pathway; Fatty Acid Biosynthesis; Dysregulated miRNA Targeting in Insulin/PI3K-AKT Signaling; Leptin and adiponectin	ChREBP activates metabolic gene expression; Biotin transport and metabolism; Fatty acyl-CoA biosynthesis; Import of palmitoyl-CoA into the mitochondrial matrix	22	High	1	Phospho [S23(100); S29(100)]
Q9WUD1	E3 ubiquitin-protein ligase CHIP OS=Mus musculus OX=10090 GN=Stub1 PE=1 SV=1	2.66667	0.5	-2.32728	304	34.9	6.01	308.08	3.28	1	1	metabolic process;regulation of biological process;response to stimulus	cytoplasm;cytosol;endoplasmic reticulum;nucleus	catalytic activity;protein binding	Pf00515, Pf04564, Pf07719, Pf12895, Pf13414, Pf13424, Pf13432, Pf14559	56424	ENSMUSG00000039615.8	Stub1	17	Ubiquitin mediated proteolysis; Protein processing in endoplasmic reticulum		Downregulation of ERBB2 signaling; Regulation of RUNX2 expression and activity; Regulation of PTEN stability and activity; Downregulation of TGF-beta receptor signaling	19	High	1	Phospho [S24(100)]
O88665	Bromodomain-containing protein 7 OS=Mus musculus OX=10090 GN=Brd7 PE=1 SV=1	2.66667	0.5	-2.32728	651	74	6.38	477.35	5.14	1	1	metabolic process;regulation of biological process;response to stimulus	cytosol;nucleus	DNA binding;protein binding	Pf00439, Pf12024	26992	ENSMUSG00000031660.13	Brd7	8		Wnt Signaling Pathway NetPath	Regulation of TP53 Activity through Acetylation	7	High	1	Phospho [S279(100)]
Q6PDG5	SWI/SNF complex subunit SMARCC2 OS=Mus musculus OX=10090 GN=Smarcc2 PE=1 SV=2	2.66667	0.5	-2.32728	1213	132.5	5.59	389.4	2.73	1	1	cell organization and biogenesis;metabolic process;regulation of biological process	nucleus	DNA binding;protein binding	Pf04433	68094	ENSMUSG00000025369.15	Smarcc2	10		TNF-alpha NF-kB Signaling Pathway	RMTs methylate histone arginines; RUNX1 interacts with co-factors whose precise effect on RUNX1 targets is not known	9	High	1	Phospho [S283(100); S286(100)]
Q9QYF9	Protein NDRG3 OS=Mus musculus OX=10090 GN=Ndrg3 PE=1 SV=1	2.66667	0.5	-2.32728	375	41.5	5.25	240.13	3.47	1	1	regulation of biological process;response to stimulus	cytoplasm		Pf00561, Pf03096, Pf12697	29812	ENSMUSG00000027634.14	Ndrg3	2				0	High	1	Phospho [S331(98.1); S333(99)]
Q99J10	Cytoplasmic tRNA 2-thiolation protein 1 OS=Mus musculus OX=10090 GN=Ctu1 PE=2 SV=1	2.66667	0.5	-2.32728	420	43.8	8.1	506.15	4.11	1	1	metabolic process	cytoplasm;cytosol;mitochondrion	catalytic activity;RNA binding	Pf01171	233189	ENSMUSG00000038888.8	Ctu1	7	Sulfur relay system			1	High	1	Phospho [S378(100)]
Q05512	Serine/threonine-protein kinase MARK2 OS=Mus musculus OX=10090 GN=Mark2 PE=1 SV=3	2.66667	0.5	-2.32728	776	86.3	9.67	413.53	4.43	2	2	cell differentiation;cell organization and biogenesis;cellular component movement;development;metabolic process;regulation of biological process;response to stimulus	cytoplasm;cytoskeleton;membrane;nucleus	catalytic activity;metal ion binding;nucleotide binding;protein binding;RNA binding	Pf00069, Pf00627, Pf02149, Pf07714, Pf14531	13728		Mark2	19		TNF-alpha NF-kB Signaling Pathway; Wnt Signaling Pathway NetPath		2	High	1	Phospho [S453(100); S483(100)]
Q99L48	60S ribosomal export protein NMD3 OS=Mus musculus OX=10090 GN=Nmd3 PE=1 SV=1	2.66667	0.5	-2.32728	503	57.6	7.17	289.22	2.2	1	1	regulation of biological process;transport	cytoplasm;membrane;nucleus	protein binding;RNA binding	Pf04981	97112	ENSMUSG00000027787.14	Nmd3	3	RNA transport; Ribosome biogenesis in eukaryotes			2	High	1	Phospho [S468(100); T470(100)]
Q91ZU6	Dystonin OS=Mus musculus OX=10090 GN=Dst PE=1 SV=2	2.66667	0.5	-2.32728	7393	833.7	5.31	309.18	2.92	1	1	cell organization and biogenesis;cellular component movement;regulation of biological process;transport	cytoplasm;cytoskeleton;endoplasmic reticulum;membrane;nucleus	metal ion binding;protein binding	Pf00036, Pf00307, Pf00435, Pf00681, Pf02187, Pf02463, Pf06008, Pf11971, Pf12128, Pf13499, Pf13514, Pf13833	13518	ENSMUSG00000026131.18	Dst	1		Alpha6-Beta4 Integrin Signaling Pathway	Type I hemidesmosome assembly; Assembly of collagen fibrils and other multimeric structures	7	High	1	Phospho [S4680(100)]
Q8C4S8	DENN domain-containing protein 2A OS=Mus musculus OX=10090 GN=Dennd2a PE=1 SV=1	2.66667	0.5	-2.32728	1000	113	8.91	356.73	5.1	1	1	transport	cytoplasm;cytoskeleton;cytosol		Pf02141, Pf03455, Pf03456	209773	ENSMUSG00000038456.9	Dennd2a	6			RAB GEFs exchange GTP for GDP on RABs	4	High	1	Phospho [S512(100); S514(100); S516(100)]
B1AZP2	Disks large-associated protein 4 OS=Mus musculus OX=10090 GN=Dlgap4 PE=1 SV=1	2.66667	0.5	-2.32728	992	108	7.08		0		2	cell organization and biogenesis	membrane	protein binding	Pf03359	228836	ENSMUSG00000061689.15	Dlgap4	2			Neurexins and neuroligins	3	High	1	Phospho [S601(95.2); S603(99); S609(98.1)]
Q9WTR1	Transient receptor potential cation channel subfamily V member 2 OS=Mus musculus OX=10090 GN=Trpv2 PE=1 SV=2	2.66667	0.5	-2.32728	756	85.9	6.99	215.63	2.15	1	1	cell death;regulation of biological process;response to stimulus;transport	cell surface;cytoplasm;membrane	protein binding;transporter activity	Pf00023, Pf12796, Pf13606, Pf13637, Pf13857	22368	ENSMUSG00000018507.16	Trpv2	11	NOD-like receptor signaling pathway; Inflammatory mediator regulation of TRP channels		TRP channels	6	High	1	Phospho [S741(100)]
Q5HZI1	Microtubule-associated tumor suppressor 1 homolog OS=Mus musculus OX=10090 GN=Mtus1 PE=1 SV=2	2.66667	0.5	-2.32728	1210	134.3	6.86	212.78	5.36	1	2	cell organization and biogenesis;cellular component movement;metabolic process;regulation of biological process;transport	cytoplasm;cytoskeleton;Golgi;membrane;mitochondrion;nucleus	catalytic activity;motor activity;protein binding;structural molecule activity	Pf00038, Pf01486, Pf01576, Pf02463, Pf03357, Pf03961, Pf04111, Pf04849, Pf05010, Pf05483, Pf05557, Pf05622, Pf06160, Pf06818, Pf07888, Pf08317, Pf09726, Pf09728, Pf09731, Pf09755, Pf10174, Pf12128, Pf12474, Pf12718, Pf13094, Pf13166, Pf13514, Pf13851, Pf14915, Pf15294	102103		Mtus1	8				0	High	1	Phospho [S894(100); S1204(100); S1208(100)]
P06837	Neuromodulin OS=Mus musculus OX=10090 GN=Gap43 PE=1 SV=1	2.66667	0.5	-2.32728	227	23.6	4.73		7.44		1	cell differentiation;cellular component movement;development;regulation of biological process;response to stimulus	cytoplasm;cytoskeleton;membrane	enzyme regulator activity;metal ion binding;protein binding	Pf00612, Pf10580	14432	ENSMUSG00000047261.9	Gap43	16		Spinal Cord Injury	L1CAM interactions	4	High	1	Phospho [T172(100)]
Q99K01	Pyridoxal-dependent decarboxylase domain-containing protein 1 OS=Mus musculus OX=10090 GN=Pdxdc1 PE=1 SV=2	2.66667	0.5	-2.32728	787	87.3	5.48	266.03	3.54	1	1	metabolic process	Golgi	catalytic activity;protein binding	Pf00282	94184		Pdxdc1	16				0	High	1	Phospho [T720(100); S721(100); S722(100)]
E9PYL2	Proline-rich protein 12 OS=Mus musculus OX=10090 GN=Prr12 PE=1 SV=1	6.33333	2.5	-1.25328	2035	211.7	7.65	868.09	14.05	1	3		membrane;nucleus	DNA binding	Pf13926	233210	ENSMUSG00000046574.8	Prr12	7				0	High	1	Phospho [S1372(100); S1373(100); T1548(100); T1555(100); S1562(100)]
Q9WTQ5	A-kinase anchor protein 12 OS=Mus musculus OX=10090 GN=Akap12 PE=1 SV=1	34.6667	43	0.398544	1684	180.6	4.44	3486.2	94.8	7	16	metabolic process;regulation of biological process;response to stimulus;transport	cytoplasm;cytoskeleton;cytosol;membrane	catalytic activity;protein binding;structural molecule activity	Pf03832	83397	ENSMUSG00000038587.9	Akap12	10		G Protein Signaling Pathways		1	High	1	Phospho [T265(98.3); S273(100); S350(100); S371(100); S467(100); S540(98.9); S543(99.3); S584(100); S613(100); S615(100); S733(100); S1285(100); S1351(100); S1355(98.9); S1645(100)]
Q62261	Spectrin beta chain, non-erythrocytic 1 OS=Mus musculus OX=10090 GN=Sptbn1 PE=1 SV=2	14.3333	20.25	0.586304	2363	274.1	5.58	2199.08	21.47	4	4	cell organization and biogenesis;metabolic process;regulation of biological process;transport	cytoplasm;cytoskeleton;membrane;nucleus	protein binding;RNA binding;structural molecule activity	Pf00169, Pf00307, Pf00435, Pf11971, Pf12128, Pf15410	20742	ENSMUSG00000020315.18	Spnb2; Sptbn1	11	Tight junction		RAF/MAP kinase cascade; NCAM signaling for neurite out-growth; Interaction between L1 and Ankyrins; COPI-mediated anterograde transport; Interleukin-20 family signaling	22	High	1	Phospho [S2127(100); S2137(100); S2160(100); S2164(100); S2168(99.2)]
P62960	Y-box-binding protein 1 OS=Mus musculus OX=10090 GN=Ybx1 PE=1 SV=3	2.33333	5.25	1.25768	322	35.7	9.88		7.93		1	metabolic process;regulation of biological process	cytoplasm;cytosol;extracellular;membrane;nucleus;spliceosomal complex	DNA binding;protein binding;RNA binding	Pf00313	22608	ENSMUSG00000028639.14	Ybx1	4		SIDS Susceptibility Pathways; mRNA processing; IL-2 Signaling Pathway	mRNA Splicing - Major Pathway; mRNA Splicing - Minor Pathway	8	High	1	Phospho [S174(99.3)]
Q5BL07	Peroxisome biogenesis factor 1 OS=Mus musculus OX=10090 GN=Pex1 PE=1 SV=2	0.5	2.25	2.25768	2.25	1284	141.3	6.35	356.09	5.86	1	1	cell organization and biogenesis;metabolic process;regulation of biological process;response to stimulus;transport	cytoplasm;cytosol;membrane	catalytic activity;nucleotide binding;protein binding;RNA binding	Pf00004, Pf00910, Pf05496, Pf06068, Pf07724, Pf07728, Pf09262, Pf09263, Pf13207, Pf14532	71382	ENSMUSG00000005907.14	Pex1	5	Peroxisome			1	High	1
Q924T3	DNA repair protein XRCC4 OS=Mus musculus OX=10090 GN=Xrcc4 PE=1 SV=1	0.5	2.25	2.25768	2.25	326	37	5.19		2.9		1	cell differentiation;metabolic process;regulation of biological process;response to stimulus	cytosol;nucleus	DNA binding;protein binding	Pf06632	108138		Xrcc4	13	Non-homologous end-joining			1	High	1
Q6NVE8	WD repeat-containing protein 44 OS=Mus musculus OX=10090 GN=Wdr44 PE=1 SV=1	0.5	2.25	2.25768	2.25	915	101.5	5.24	312.94	11.79	1	3	regulation of biological process	cytoplasm;cytosol;endosome;Golgi;membrane	protein binding	Pf00400	72404	ENSMUSG00000036769.14	Wdr44	X				0	High	1
Q3U3C9	Genetic suppressor element 1 OS=Mus musculus OX=10090 GN=Gse1 PE=1 SV=2	0.5	2.25	2.25768	2.25	1213	136.1	7.61	504.23	3.91	2	1				Pf12540	382034	ENSMUSG00000031822.20	Gse1	8				0	High	1
Q8R0F5	RNA-binding motif protein, X-linked 2 OS=Mus musculus OX=10090 GN=Rbmx2 PE=1 SV=1	0.5	2.25	2.25768	2.25	326	37.5	9.72		9.4		1	metabolic process;transport	spliceosomal complex	catalytic activity;RNA binding	Pf00076, Pf13893, Pf14259	209003	ENSMUSG00000031107.6	Rbmx2	X			mRNA processing	1	High	1
Q8K3X4	Probable E3 ubiquitin-protein ligase IRF2BPL OS=Mus musculus OX=10090 GN=Irf2bpl PE=1 SV=1	5.33333	9	0.842644	775	80.5	8.24	672.53	8.44	1	1	regulation of biological process	nucleus	metal ion binding	Pf11261	238330	ENSMUSG00000034168.6	Irf2bpl	12				0	High	1	Phospho [S636(99.5); S641(100)]
Q9CWX9	Probable ATP-dependent RNA helicase DDX47 OS=Mus musculus OX=10090 GN=Ddx47 PE=2 SV=2	2.33333	0.5	-2.13464	455	50.6	9.1		7.07		1	cell death;metabolic process;regulation of biological process;response to stimulus	cytoplasm;membrane;nucleus	catalytic activity;nucleotide binding;RNA binding	Pf00270, Pf00271	67755	ENSMUSG00000030204.10	Ddx47	6			Major pathway of rRNA processing in the nucleolus and cytosol	4	High	1	Met-loss+Acetyl [N-Term]; Phospho [S9(99.3)]
Q6ZPR6	Inhibitor of Bruton tyrosine kinase OS=Mus musculus OX=10090 GN=Ibtk PE=1 SV=3	2.33333	0.5	-2.13464	1352	149.5	7.72	320.44	3.56	1	1	cellular homeostasis;regulation of biological process;transport	cytoplasm;membrane	enzyme regulator activity;protein binding	Pf00023, Pf00415, Pf00651, Pf12796, Pf13540, Pf13637, Pf13857	108837	ENSMUSG00000035941.15	Ibtk	9				0	High	1	Phospho [S1046(100)]
P11627	Neural cell adhesion molecule L1 OS=Mus musculus OX=10090 GN=L1cam PE=1 SV=1	2.33333	0.5	-2.13464	1260	140.9	5.97	369.97	3.81	1	1	cell differentiation;cell organization and biogenesis;cellular component movement;development;regulation of biological process;response to stimulus	cell surface;endosome;membrane	protein binding	Pf00041, Pf00047, Pf07679, Pf07686, Pf08205, Pf13882, Pf13895, Pf13927	16728		L1cam	X				0	High	1	Phospho [S1181(100); S1184(100)]
Q99PI5	Phosphatidate phosphatase LPIN2 OS=Mus musculus OX=10090 GN=Lpin2 PE=1 SV=2	2.33333	0.5	-2.13464	893	99.6	5.47	261.04	5.85	1	2	metabolic process;regulation of biological process	cytoplasm;cytosol;endoplasmic reticulum;membrane;nucleus	catalytic activity	Pf04571, Pf08235	64898	ENSMUSG00000024052.17	Lpin2	17	Glycerolipid metabolism; Metabolic pathways; Glycerophospholipid metabolism	Adipogenesis genes	Triglyceride biosynthesis; Synthesis of PC; Synthesis of PE	12	High	1	Phospho [S186(100); S187(100); S243(99.4)]
Q69ZK6	Probable JmjC domain-containing histone demethylation protein 2C OS=Mus musculus OX=10090 GN=Jmjd1c PE=1 SV=3	2.33333	0.5	-2.13464	2350	260.5	8.07		4.58		1	cell organization and biogenesis;metabolic process;regulation of biological process	chromosome;nucleus	catalytic activity;DNA binding;metal ion binding	Pf02373	108829	ENSMUSG00000037876.17	Jmjd1c	10	Transcriptional misregulation in cancer		Factors involved in megakaryocyte development and platelet production	3	High	1	Phospho [S1863(98.2)]
Q4FK66	Pre-mRNA-splicing factor 38A OS=Mus musculus OX=10090 GN=Prpf38a PE=1 SV=1	2.33333	0.5	-2.13464	312	37.4	10.01		7.87		1	metabolic process	membrane;nucleus;spliceosomal complex	RNA binding	Pf03371	230596	ENSMUSG00000063800.5	Prpf38a	4	Spliceosome		mRNA Splicing - Major Pathway	5	High	1	Phospho [S193(100); S194(100)]
Q8C0D4	Rho GTPase-activating protein 12 OS=Mus musculus OX=10090 GN=Arhgap12 PE=1 SV=2	2.33333	0.5	-2.13464	838	95.3	7.59	403.27	5.12	1	2	cell organization and biogenesis;regulation of biological process;response to stimulus		enzyme regulator activity;protein binding	Pf00018, Pf00169, Pf00397, Pf00620, Pf14604	75415	ENSMUSG00000041225.16	Arhgap12	18			Rho GTPase cycle	3	High	1	Phospho [S199(100); S238(100)]
Q8CFE3	REST corepressor 1 OS=Mus musculus OX=10090 GN=Rcor1 PE=1 SV=3	2.33333	0.5	-2.13464	480	52.7	7.03		7.06		2	cell differentiation;cell organization and biogenesis;metabolic process;regulation of biological process	nucleus	DNA binding;protein binding	Pf00249, Pf01448	217864	ENSMUSG00000037896.17	Rcor1	12			Factors involved in megakaryocyte development and platelet production	2	High	1	Phospho [S254(100); S454(100)]
Q99N57	RAF proto-oncogene serine/threonine-protein kinase OS=Mus musculus OX=10090 GN=Raf1 PE=1 SV=2	2.33333	0.5	-2.13464	648	72.9	9.16	391.29	8.04	1	2	cell differentiation;cell organization and biogenesis;cellular homeostasis;metabolic process;regulation of biological process;response to stimulus;transport	cytoplasm;cytosol;Golgi;membrane;mitochondrion;nucleus	catalytic activity;metal ion binding;nucleotide binding;protein binding;signal transducer activity	Pf00069, Pf00130, Pf02196, Pf07714, Pf14531	110157	ENSMUSG00000000441.17	Raf1	6	Focal adhesion; Proteoglycans in cancer; GnRH signaling pathway; Progesterone-mediated oocyte maturation; Axon guidance; PI3K-Akt signaling pathway; Prostate cancer; T cell receptor signaling pathway; Melanoma; Pathways in cancer; Choline metabolism in cancer; ErbB signaling pathway; Endometrial cancer; Neurotrophin signaling pathway; Glioma; Prolactin signaling pathway; Sphingolipid signaling pa…	EPO Receptor Signaling; IL-5 Signaling Pathway; MicroRNAs in Cardiomyocyte Hypertrophy; PluriNetWork; Signaling of Hepatocyte Growth Factor Receptor; Chemokine signaling pathway; MAPK Cascade; Focal Adhesion-PI3K-Akt-mTOR-signaling pathway; IL-7 Signaling Pathway; ESC Pluripotency Pathways; IL-3 Signaling Pathway; Dysregulated miRNA Targeting in Insulin/PI3K-AKT Signaling; IL-6 signaling Pathway;…	CREB phosphorylation through the activation of Ras; Stimuli-sensing channels; Rap1 signalling; RAF activation; Interleukin-20 family signaling; MAP2K and MAPK activation; CD209 (DC-SIGN) signaling; GP1b-IX-V activation signalling; Negative feedback regulation of MAPK pathway	112	High	1	Phospho [S285(99.9); S301(100); S642(100)]
P13405	Retinoblastoma-associated protein OS=Mus musculus OX=10090 GN=Rb1 PE=1 SV=2	2.33333	0.5	-2.13464	921	105.3	7.93		5.15		1	cell death;cell differentiation;cell division;cell organization and biogenesis;metabolic process;regulation of biological process;response to stimulus	nucleus	DNA binding;protein binding	Pf01857, Pf01858, Pf08934, Pf11934	19645	ENSMUSG00000022105.6	Rb1	14	Epstein-Barr virus infection; Viral carcinogenesis; Cell cycle; Melanoma; Endocrine resistance; Pancreatic cancer; HTLV-I infection; Chronic myeloid leukemia; Small cell lung cancer; Glioma; Breast cancer; Pathways in cancer; Bladder cancer; Non-small cell lung cancer; Prostate cancer; Hepatitis B	miRNA regulation of DNA Damage Response; Spinal Cord Injury; IL-7 Signaling Pathway; IL-6 signaling Pathway; G1 to S cell cycle control; Adipogenesis genes; Id Signaling Pathway; FAS pathway and Stress induction of HSP regulation	Cyclin D associated events in G1; Removal of licensing factors from origins; Phosphorylation of proteins involved in G1/S transition by active Cyclin E:Cdk2 complexes; Cyclin A:Cdk2-associated events at S phase entry; Orc1 removal from chromatin; Formation of Senescence-Associated Heterochromatin Foci (SAHF); Regulation of DNA replication; Condensation of Prophase Chromosomes	48	High	1	Phospho [S31(100)]
E9Q5C9	Nucleolar and coiled-body phosphoprotein 1 OS=Mus musculus OX=10090 GN=Nolc1 PE=1 SV=1	2.33333	0.5	-2.13464	702	73.7	9.36	285.81	4.96	1	2	cell organization and biogenesis;regulation of biological process	cytoplasm;nucleus	protein binding;RNA binding	Pf05022	70769	ENSMUSG00000015176.9	Nolc1	19				0	High	1	Phospho [S380(99.6); T610(100); T613(100)]
Q5SUF2	Luc7-like protein 3 OS=Mus musculus OX=10090 GN=Luc7l3 PE=1 SV=1	2.33333	0.5	-2.13464	432	51.4	9.77	498.57	8.4	1	1	cell organization and biogenesis;metabolic process	nucleus;spliceosomal complex	DNA binding;RNA binding	Pf03194	67684	ENSMUSG00000020863.15	Luc7l3	11				0	High	1	Phospho [S425(98.9); S431(100)]
Q9QXS1	Plectin OS=Mus musculus OX=10090 GN=Plec PE=1 SV=3	2.33333	0.5	-2.13464	4691	533.9	5.96	135.96	8.25	1	1	cell organization and biogenesis;response to stimulus	cytoplasm;cytoskeleton;cytosol;membrane	protein binding;RNA binding;structural molecule activity	Pf00307, Pf00681, Pf03501, Pf07812, Pf11971	18810	ENSMUSG00000022565.15	Plec	15		Alpha6-Beta4 Integrin Signaling Pathway; EGFR1 Signaling Pathway	Type I hemidesmosome assembly; Caspase-mediated cleavage of cytoskeletal proteins; Assembly of collagen fibrils and other multimeric structures	13	High	1	Phospho [S4393(100)]
O88738	Baculoviral IAP repeat-containing protein 6 OS=Mus musculus OX=10090 GN=Birc6 PE=1 SV=2	2.33333	0.5	-2.13464	4882	531.8	6.07	387.48	4	1	1	cell death;cell division;metabolic process;regulation of biological process	cytoplasm;cytoskeleton;endosome;Golgi;membrane	catalytic activity;enzyme regulator activity;protein binding	Pf00179, Pf00653, Pf12356	12211	ENSMUSG00000024073.14	Birc6	17	Ubiquitin mediated proteolysis; Apoptosis - multiple species			2	High	1	Phospho [S483(99.3)]
P55200	Histone-lysine N-methyltransferase 2A OS=Mus musculus OX=10090 GN=Kmt2a PE=1 SV=3	2.33333	0.5	-2.13464	3966	429.4	9.16		3.52		1	cell organization and biogenesis;metabolic process;regulation of biological process;response to stimulus	cytosol;nucleus	catalytic activity;DNA binding;metal ion binding;protein binding	Pf00628, Pf00856, Pf02008, Pf05964, Pf05965, Pf13771, Pf13832, Pf15446	214162	ENSMUSG00000002028.13	Kmt2a; Mll1	9	Transcriptional misregulation in cancer; Lysine degradation		RUNX1 regulates genes involved in megakaryocyte differentiation and platelet function; RUNX1 regulates transcription of genes involved in differentiation of HSCs; PKMTs methylate histone lysines	11	High	1	Phospho [S516(99)]
Q9Z1F9	SUMO-activating enzyme subunit 2 OS=Mus musculus OX=10090 GN=Uba2 PE=1 SV=1	2.33333	0.5	-2.13464	638	70.5	5.24	488.1	20.95	1	3	metabolic process	cytoplasm;nucleus	catalytic activity;metal ion binding;nucleotide binding;protein binding	Pf00899, Pf02134, Pf10585, Pf14732	50995	ENSMUSG00000052997.15	Uba2	7	Ubiquitin mediated proteolysis		SUMO is transferred from E1 to E2 (UBE2I, UBC9); SUMO is conjugated to E1 (UBA2:SAE1)	7	High	1	Phospho [S548(100); S590(100)]
A2AQ19	RNA polymerase-associated protein RTF1 homolog OS=Mus musculus OX=10090 GN=Rtf1 PE=1 SV=1	2.33333	0.5	-2.13464	715	80.7	8.16		0		1	cell organization and biogenesis;metabolic process;regulation of biological process;response to stimulus	nucleus	DNA binding;protein binding;RNA binding	Pf03126	76246	ENSMUSG00000027304.9	Rtf1	2			E3 ubiquitin ligases ubiquitinate target proteins; RNA Polymerase II Pre-transcription Events; Formation of RNA Pol II elongation complex	9	High	1	Phospho [S58(75); T60(75); S63(75); S65(75)]
Q9EP97	Sentrin-specific protease 3 OS=Mus musculus OX=10090 GN=Senp3 PE=1 SV=1	2.33333	0.5	-2.13464	568	64.4	8.75	680	6.77	1	2	metabolic process	cytoplasm;nucleus	catalytic activity;protein binding	Pf02902	80886	ENSMUSG00000005204.12	Senp3	11			Major pathway of rRNA processing in the nucleolus and cytosol	4	High	1	Phospho [S67(100); S71(100); S73(100); S163(100); S175(100)]
Q8CIL4	Uncharacterized protein C1orf131 homolog OS=Mus musculus OX=10090 PE=1 SV=1	2.33333	0.5	-2.13464	281	31.3	9.85		4.69		2		chromosome	RNA binding	Pf15375	66523	ENSMUSG00000031984.8	2810004N23Rik	8				0	High	1	Phospho [S67(100)]
P52483	Ubiquitin-conjugating enzyme E2 E3 OS=Mus musculus OX=10090 GN=Ube2e3 PE=1 SV=2	2.33333	0.5	-2.13464	207	22.9	7.18		8.18		1	metabolic process;regulation of biological process	cytoplasm;nucleus	catalytic activity;nucleotide binding;protein binding	Pf00179	22193	ENSMUSG00000027011.14	Ube2e3	2	Ubiquitin mediated proteolysis		Synthesis of active ubiquitin: roles of E1 and E2 enzymes	5	High	1	Phospho [S8(99.4)]
Q99ME9	Nucleolar GTP-binding protein 1 OS=Mus musculus OX=10090 GN=Gtpbp4 PE=1 SV=3	2.33333	0.5	-2.13464	634	74.1	9.52		0		1	cell differentiation;metabolic process;regulation of biological process;response to stimulus	cytoplasm;cytosol;Golgi;membrane;nucleus	catalytic activity;nucleotide binding;RNA binding	Pf00009, Pf01926, Pf02421, Pf06858, Pf08155, Pf08477	69237	ENSMUSG00000021149.7	Gtpbp4	13	Ribosome biogenesis in eukaryotes			1	High	1	Phospho [T461(99.4)]
Q9QYC0	Alpha-adducin OS=Mus musculus OX=10090 GN=Add1 PE=1 SV=2	5	8.5	0.853291	735	80.6	5.9	1094.69	14	2	2	cell differentiation;cell organization and biogenesis;cellular homeostasis;metabolic process;regulation of biological process;response to stimulus	cytoplasm;cytoskeleton;membrane;nucleus	protein binding;RNA binding;structural molecule activity	Pf00596	11518	ENSMUSG00000029106.14	Add1	5			Caspase-mediated cleavage of cytoskeletal proteins; Miscellaneous transport and binding events	7	High	1	Phospho [T610(100); T614(99.5)]
Q8K394	Inactive phospholipase C-like protein 2 OS=Mus musculus OX=10090 GN=Plcl2 PE=1 SV=2	0.5	2	2.08776	2	1128	125.7	6.92	264.2	2.24	1	1	cell differentiation;cell proliferation;metabolic process;regulation of biological process;response to stimulus	cytoplasm	catalytic activity;protein binding;signal transducer activity	Pf00168, Pf00169, Pf00387, Pf00388, Pf09279, Pf12814	224860	ENSMUSG00000038910.6	Plcl2	17				0	High	1
Q61103	Zinc finger protein ubi-d4 OS=Mus musculus OX=10090 GN=Dpf2 PE=1 SV=1	0.5	2	2.08776	2	391	44.2	6.47	132.76	0	1	1	cell death;metabolic process;regulation of biological process	cytoplasm;cytosol;nucleus	DNA binding;metal ion binding;protein binding	Pf00628, Pf14051	19708	ENSMUSG00000024826.14	Dpf2	19			TNF-alpha NF-kB Signaling Pathway	1	High	1
Q6PR54	Telomere-associated protein RIF1 OS=Mus musculus OX=10090 GN=Rif1 PE=1 SV=2	0.5	2	2.08776	2	2419	266.1	5.57		2.63		1	cell organization and biogenesis;metabolic process;regulation of biological process;response to stimulus	chromosome;cytoplasm;cytoskeleton;membrane;nucleus	protein binding	Pf12231	51869		Rif1	2	Signaling pathways regulating pluripotency of stem cells	Nonhomologous End-Joining (NHEJ)	PluriNetWork	5	High	1
Q8BTY2	Sodium bicarbonate cotransporter 3 OS=Mus musculus OX=10090 GN=Slc4a7 PE=1 SV=2	0.5	2	2.08776	2	1034	116.4	6.24	210.47	0	1	1	cell death;cell differentiation;cellular homeostasis;transport	cytoplasm;membrane	protein binding;transporter activity	Pf00359, Pf00955, Pf07565	218756		Slc4a7	14				0	High	1
Q8K4R9	Disks large-associated protein 5 OS=Mus musculus OX=10090 GN=Dlgap5 PE=1 SV=2	0.5	2	2.08776	2	808	90.1	9.17	359.08	2.73	1	1	cell organization and biogenesis;metabolic process	cytoplasm;cytoskeleton;cytosol;mitochondrion;nucleus	catalytic activity	Pf03359	218977		Dlgap5	14				0	High	1
Q62523	Zyxin OS=Mus musculus OX=10090 GN=Zyx PE=1 SV=2	0.5	2	2.08776	2	564	60.5	6.4	298.94	2.29	1	1	cell organization and biogenesis;regulation of biological process;response to stimulus	cytoplasm;cytoskeleton;cytosol;nucleus	metal ion binding;protein binding;RNA binding	Pf00412	22793	ENSMUSG00000029860.16	Zyx	6	Focal adhesion		Integrin-mediated Cell Adhesion; Focal Adhesion	3	High	1
Q8CCJ9	PHD finger protein 20-like protein 1 OS=Mus musculus OX=10090 GN=Phf20l1 PE=1 SV=2	0.5	2	2.08776	2	1013	113.8	7.27	288.62	2.49	1	1	regulation of biological process	nucleus	metal ion binding;protein binding	Pf00628, Pf11717, Pf12618, Pf15057	239510	ENSMUSG00000072501.4	Phf20l1	15				0	High	1
Q8K212	Phosphofurin acidic cluster sorting protein 1 OS=Mus musculus OX=10090 GN=Pacs1 PE=1 SV=2	0.5	2	2.08776	2	961	104.8	7.74	353	4.27	1	1	cell organization and biogenesis;transport	Golgi	protein binding	Pf10254	107975	ENSMUSG00000024855.9	Pacs1	19				0	High	1
Q9DBS5	Kinesin light chain 4 OS=Mus musculus OX=10090 GN=Klc4 PE=1 SV=1	0.5	2	2.08776	2	619	68.6	6.09	192.67	2.08	1	1		cytoplasm;cytoskeleton	catalytic activity;motor activity;protein binding	Pf00515, Pf09311, Pf13374, Pf13414, Pf13424, Pf13432, Pf14559	74764	ENSMUSG00000003546.9	Klc4	17	Salmonella infection			1	High	1
Q8C0E3	E3 ubiquitin-protein ligase TRIM47 OS=Mus musculus OX=10090 GN=Trim47 PE=1 SV=2	0.5	2	2.08776	2	641	69.9	6.4	384.27	3.4	1	1		cytoplasm;cytosol;nucleus	metal ion binding;protein binding	Pf00097, Pf00622, Pf00643, Pf13445, Pf13639, Pf13765, Pf13920, Pf13923, Pf14634, Pf15227	217333	ENSMUSG00000020773.11	Trim47	11				0	High	1
Q80TS5	Zinc finger protein 423 OS=Mus musculus OX=10090 GN=Znf423 PE=1 SV=2	0.5	2	2.08776	2	1292	145.3	6.95	360.26	3.55	1	1	cell differentiation;development;metabolic process;regulation of biological process;response to stimulus	nucleus	DNA binding;metal ion binding;protein binding		94187	ENSMUSG00000045333.15	Zfp423	8			TGF Beta Signaling Pathway; White fat cell differentiation	2	High	1
Q9Z0F8	Disintegrin and metalloproteinase domain-containing protein 17 OS=Mus musculus OX=10090 GN=Adam17 PE=1 SV=3	0.5	2	2.08776	2	827	93	5.94	323.44	3.04	1	1	cell differentiation;cellular component movement;defense response;metabolic process;regulation of biological process;response to stimulus	cell surface;cytoplasm;cytoskeleton;cytosol;extracellular;membrane	catalytic activity;metal ion binding;protein binding	Pf00200, Pf01421, Pf01562, Pf13574, Pf13582, Pf13583, Pf13688	11491	ENSMUSG00000052593.15	Adam17	12	Notch signaling pathway; Alzheimer's disease	Signalling by NGF; TNF signaling; Regulated proteolysis of p75NTR	Alzheimers Disease; Delta-Notch Signaling Pathway; Notch Signaling Pathway	12	High	1
[truncated: 545 more rows]
